# Supplementary material for: Genomic diversity in Paenibacillus polymyxa: unveiling distinct species groups and functional variability
Source: BMC Genomics. 2024 Jul 25;25:720. doi: 10.1186/s12864-024-10610-w (PMC11271205; doi:10.1186/s12864-024-10610-w)
Supplement: Supplementary file 2 — Supplementary Material 2 [file 12864_2024_10610_MOESM2_ESM.xlsx]

## Sheet: File_description
Supplemental data to "Genomic diversity in Paenibacillus polymyxa: Unveiling distinct species groups and functional variability"
The following tabs contain the complete datasets used for the results reported in the article
Table S1	Genome_info: A detailed list of all Paenibacillus polymyxa (n=157) and Paenibacillus ottowii (n=5) genomic assemblies used in the study, their GenBank accession number, genome metrics, and strain isolation source
Table S2	ANIb_identity: The exact average nucleotide identity values obtained through blast comparisons for all P. polymyxa strains
Table S3	ANIb_coverage: The exact sequence coverage values for the ANIb comparisons
Table S4	AAI_identity: The exact average amino acid identitiy values obtained through blast comparisons for all P. polymyxa strains
Table S5	AAI_coverage: The exact proteome coverage values for the AAI comparisons
Table S6	digital_DDH: Digital DNA-DNA hybridization results performed for representative genomes of species subgroups A1,A2,B1,B2 and B3. Results from GGDC's Formula 3 are reported
Table S7	Pangenome: The pangenome of the 157 P. polymyxa strains
Table S8	Functional_PLaBAse: The pgpt-db classification for the protein sequences of all P. polymyxa genomes
Table S9	Functional_SEED: The SEED classification for the protein sequences of all P. polymyxa genomes
Table S10	Functional_EC: The EC classification for the protein sequences of all P. polymyxa genomes
Table S11	Functional_secondary_metabolism: The antiSMASH classification for the protein sequences of all P. polymyxa genomes

## Sheet: Table S1
Species group	GTDB species group	Accession ID	Accession link	Strain	Genome size (bp)	CDSs	GC%	Assembly level	CheckM Completeness	CheckM Contamination	Genome coverage	Sequencing method	Submission date	Isolation source 1	Isolation source 2	Host	Country
Species A2	Paenibacillus polymyxa A	GCF_025720855.1	https://www.ncbi.nlm.nih.gov/datasets/genome/GCF_025720855.1/	S3	5740272	5068	45.6	Complete Genome	99.8529	0	164.83x	Oxford Nanopore	2022-08-16	environmental	Sediment	NA	China
Species A2	Paenibacillus polymyxa A	GCF_002894925.1	https://www.ncbi.nlm.nih.gov/datasets/genome/GCF_002894925.1/	KCCM 40454	5598080	4905	45.5	Scaffold	99.8529	0	650.8x	Illumina novaseq	2018-01-15	environmental	soil	NA	NA
Species A2	Paenibacillus polymyxa A	GCA_000307675.1	https://www.ncbi.nlm.nih.gov/datasets/genome/GCA_000307675.1/	ICGEB2008	5691441	5100	45.5	Contig	99.2647	0	99.91x	IonTorrent	2012-10-22	animal	gut of Helicoverpa armigera	Helicoverpa armigera	India
Species A2	Paenibacillus polymyxa A	GCF_000809185.2	https://www.ncbi.nlm.nih.gov/datasets/genome/GCF_000809185.2/	A18	5714252	5029	45.3	Scaffold	99.8529	0	16.5x	Illumina HiSeq	2021-02-28	animal	termite gut	NA	India
Species A2	Paenibacillus polymyxa A	GCF_014905155.1	https://www.ncbi.nlm.nih.gov/datasets/genome/GCF_014905155.1/	HK4	6086988	5302	45.2	Contig	99.8529	0.0490196	173.8x	Illumina HiSeq	2020-10-21	plant associated	Adventitious roots	Epipremnum aureum	India
Species A2	Paenibacillus polymyxa A	GCF_023374295.1	https://www.ncbi.nlm.nih.gov/datasets/genome/GCF_023374295.1/	MEZ6	5769542	4909	45.6	Complete Genome	99.8529	0	331.89x	Oxford Nanopore GridION	2022-05-17	environmental	soil	NA	China
Species A2	Paenibacillus polymyxa A	GCF_022649565.1	https://www.ncbi.nlm.nih.gov/datasets/genome/GCF_022649565.1/	C12	5793823	5041	45.5	Complete Genome	98.6765	0	105.2x	PacBio	2021-02-28	environmental	soil	NA	China
Species A2	Paenibacillus polymyxa A	GCA_003428495.1	https://www.ncbi.nlm.nih.gov/datasets/genome/GCA_003428495.1/	KACC 10925	5632280	4904	45.5	Contig	99.8529	0	105.71x	Illumina MiSeq	2018-08-26	animal	feces	Homo sapiens	China
Species A2	Paenibacillus polymyxa A	GCF_023586645.2	https://www.ncbi.nlm.nih.gov/datasets/genome/GCF_023586645.2/	R 3.13	5743686	4997	45.6	Complete Genome	99.8529	0	266x	MinION Oxford Nanopore Technologies and Illumina HiSeq 2500 systems	2023-03-22	plant associated	rhizosphere	NA	Russia
Species A2	Paenibacillus polymyxa A	GCF_022813115.1	https://www.ncbi.nlm.nih.gov/datasets/genome/GCF_022813115.1/	2A-2A	5641353	5087	45.4	Contig	99.5588	0	82.0x	Illumina GAIIx	2022-04-05	plant associated	root	Sporobolus airoides	NA
Species A2	Paenibacillus polymyxa A	GCF_009650715.1	https://www.ncbi.nlm.nih.gov/datasets/genome/GCF_009650715.1/	3A-25AI	5602578	5613	45.5	Contig	99.0941	1.24902	13.0x	Illumina MiSeq	2021-02-28	plant associated	grassland	NA	Mexico
Species A2	Paenibacillus polymyxa A	GCF_006274405.1	https://www.ncbi.nlm.nih.gov/datasets/genome/GCF_006274405.1/	ZF129	5820553	5075	45.4	Complete Genome	99.8529	0	1092.65x	PacBio Sequel	2021-02-28	environmental	soil	Potato rhizosphere	China
Species A2	Paenibacillus polymyxa A	GCF_003971075.1	https://www.ncbi.nlm.nih.gov/datasets/genome/GCF_003971075.1/	DCB2-2	5701111	5051	45.3	Contig	99.8529	0	63.0x	Illumina HiSeq	2018-12-19	water	Groundwater sampled from observation wells near of preserved surface repository of liquid radioactive waste	NA	Russia
Species A2	Paenibacillus polymyxa A	GCF_030264055.1	https://www.ncbi.nlm.nih.gov/datasets/genome/GCF_030264055.1/	YL-C1	5675031	4914	45.6	Chromosome	99.8529	0	100.0x	Illumina	2023-06-06	plant associated	NA	Kiwifruit	China
Species A2	Paenibacillus polymyxa A	GCF_023586805.2	https://www.ncbi.nlm.nih.gov/datasets/genome/GCF_023586805.2/	O 2.11	5744058	4919	45.5	Contig	99.8529	0	284x	MinION Oxford Nanopore Technologies; Illumina HiSeq 2500 systems	2023-03-22	plant associated	rhizosphere	NA	Russia
Species A2	Paenibacillus polymyxa A	GCF_023586785.2	https://www.ncbi.nlm.nih.gov/datasets/genome/GCF_023586785.2/	R 6.14	5745819	4916	45.5	Complete Genome	99.8529	0	252x	MinION Oxford Nanopore Technologies and Illumina HiSeq 2500 systems	2023-03-22	plant associated	rhizosphere	Tomato	Russia
Species A2	Paenibacillus polymyxa A	GCF_023586745.3	https://www.ncbi.nlm.nih.gov/datasets/genome/GCF_023586745.3/	O 1.27	5797190	4932	45.6	Contig	99.8529	0	246x	MinION Oxford Nanopore Technologies; Illumina HiSeq 2500 systems	2023-03-22	plant associated	rhizosphere	NA	Russia
Species A2	Paenibacillus polymyxa A	GCF_900454545.1	https://www.ncbi.nlm.nih.gov/datasets/genome/GCF_900454545.1/	NCTC7575	5738696	5000	45.5	Contig	99.8529	0.235294	100x	NA	2021-08-20	NA	NA	NA	NA
Species A2	Paenibacillus polymyxa A	GCA_011066175.1	https://www.ncbi.nlm.nih.gov/datasets/genome/GCA_011066175.1/	EKM211P	5762549	5073	45.2	Contig	99.8039	0	96.0x	Illumina NovaSeq	2020-03-06	plant associated	dry seeds	Cantaloupe	Canada
Species A2	Paenibacillus polymyxa A	GCF_000943535.1	https://www.ncbi.nlm.nih.gov/datasets/genome/GCF_000943535.1/	NRRL B-30509	5948280	5205	45.1	Contig	99.8529	0.539216	20.0x	NovaSeq6000	2015-03-06	animal	Poultry environment	NA	Russia
Species A2	Paenibacillus polymyxa A	GCA_002376225.1	https://www.ncbi.nlm.nih.gov/datasets/genome/GCA_002376225.1/	UBA3557	5313492	4680	45.5	Scaffold	81.0345	3.44828	86.65x	Illumina	2017-09-27	environmental	metal	NA	USA
Species A2	Paenibacillus polymyxa A	GCF_900109125.1	https://www.ncbi.nlm.nih.gov/datasets/genome/GCF_900109125.1/	181MFCol5.1	5602441	4949	45.5	Scaffold	99.8529	0	226x	NA	2016-09-21	NA	NA	NA	NA
Species A2	Paenibacillus polymyxa A	GCF_029453445.1	https://www.ncbi.nlm.nih.gov/datasets/genome/GCF_029453445.1/	23	6011461	5216	45.2	Contig	99.8529	0.539216	600.0x	Illumina HiSeq	2023-03-16	animal	marine	marine sponge	Viet Nam
Species A2	Paenibacillus polymyxa A	GCF_000955925.1	https://www.ncbi.nlm.nih.gov/datasets/genome/GCF_000955925.1/	EBL06	5679800	5008	45.6	Scaffold	99.8529	0	264.0x	Illumina HiSeq	2015-02-11	plant associated	leaf	wheat	China
Species A2	Paenibacillus polymyxa A	GCF_002893885.1	https://www.ncbi.nlm.nih.gov/datasets/genome/GCF_002893885.1/	HY96-2	5745779	4936	45.6	Complete Genome	99.8529	0	100.0x	PacBio	2018-01-05	plant associated	root	Tomato	China
Species A2	NA	GCF_033439195.1	https://www.ncbi.nlm.nih.gov/datasets/genome/GCF_033439195.1/	PJH16	5746138	4908	45.6	Complete Genome	99.8529	0	400.0x	PacBio	2023-09-25	environmental	soil	Cucumis sativus L.	China
Species A2	Paenibacillus polymyxa A	GCF_012933405.1	https://www.ncbi.nlm.nih.gov/datasets/genome/GCF_012933405.1/	OSY-EC	5751874	5011	45.4	Contig	99.8529	0.122549	53.0x	Illumina MiSeq	2020-04-24	food	Kimchi	NA	USA
Species A2	Paenibacillus polymyxa A	GCF_000265445.1	https://www.ncbi.nlm.nih.gov/datasets/genome/GCF_000265445.1/	OSY-DF	5695430	5117	45.3	Contig	100	0	482.0x	454	2021-02-28	food	Kimchi	NA	USA
Species A2	Paenibacillus polymyxa A	GCF_019852195.1	https://www.ncbi.nlm.nih.gov/datasets/genome/GCF_019852195.1/	JE201	6167064	5360	45.3	Contig	99.8529	0.539216	151.52x	PacBio RSII	2021-08-27	environmental	soil	NA	South Korea
Species A2	Paenibacillus polymyxa A	GCF_000735775.1	https://www.ncbi.nlm.nih.gov/datasets/genome/GCF_000735775.1/	CICC 10580	6099109	5187	45.3	Contig	99.8529	0	374.87x	Illumina HiSeq	2014-11-06	plant associated	NA	Noni fruits from Paracel Islands	China
Species A2	Paenibacillus polymyxa A	GCF_000785455.1	https://www.ncbi.nlm.nih.gov/datasets/genome/GCF_000785455.1/	CF05	5762608	4910	45.5	Chromosome	99.8529	0	10x	Sanger dideoxy sequencing; 454; Illumina	2019-06-20	plant associated	forest	Cryptomeria fortunei	China
Species A2	Paenibacillus polymyxa A	GCF_000597985.1	https://www.ncbi.nlm.nih.gov/datasets/genome/GCF_000597985.1/	SQR-21	5828436	5024	45.6	Complete Genome	99.2647	0	20X	454	2019-02-27	NA	NA	NA	NA
Species A2	NA	GCF_024584565.1	https://www.ncbi.nlm.nih.gov/datasets/genome/GCF_024584565.1/	YS18-2	5884327	5083	45.6	Complete Genome	98.2759	20.6897	253.0x	Illumina HiSeq	2022-06-30	plant associated	Plant	Mulberry	China
Species A2	Paenibacillus polymyxa A	GCA_902399875.1	https://www.ncbi.nlm.nih.gov/datasets/genome/GCA_902399875.1/	MGYG-HGUT-03687	5657158	5725	45.5	Scaffold	98.9312	0	10x	NA	2019-08-16	animal	gut	Homo sapiens	NA
Species A2	Paenibacillus polymyxa A	GCA_003437195.1	https://www.ncbi.nlm.nih.gov/datasets/genome/GCA_003437195.1/	TF07-21-d	5657158	5727	45.5	Scaffold	98.9312	0	100x	IonProton	2018-08-31	environmental	mud	NA	India
Species A2	Paenibacillus polymyxa A	GCF_022492955.1	https://www.ncbi.nlm.nih.gov/datasets/genome/GCF_022492955.1/	ZJ-9	5755887	5006	45.6	Complete Genome	99.8529	0	265.0x	PacBio	2022-02-24	animal	NA	Homo sapiens	China
Species A2	Paenibacillus polymyxa A	GCF_030412275.1	https://www.ncbi.nlm.nih.gov/datasets/genome/GCF_030412275.1/	CENA-BCM002	5635190	5013	45.3	Scaffold	99.8529	0.0235294	1082x	Illumina NovaSeq	2023-07-06	environmental	forest soil	NA	Brazil
Species A2	Paenibacillus polymyxa A	GCF_030412155.1	https://www.ncbi.nlm.nih.gov/datasets/genome/GCF_030412155.1/	CENA-BCM010	5711641	5009	45.4	Scaffold	99.8529	0.0235294	1160x	Illumina HiSeq	2023-07-06	environmental	soil	forest	Brazil
Species A2	Paenibacillus polymyxa A	GCF_030412135.1	https://www.ncbi.nlm.nih.gov/datasets/genome/GCF_030412135.1/	CENA-BCM008	5726433	5035	45.4	Scaffold	99.8529	0	1269x	Illumina HiSeq	2023-07-06	environmental	soil	forest	Brazil
Species A2	Paenibacillus polymyxa A	GCF_030412235.1	https://www.ncbi.nlm.nih.gov/datasets/genome/GCF_030412235.1/	CENA-BCM003	5849366	5121	45.4	Scaffold	99.8529	0	1305x	Illumina HiSeq	2023-07-06	environmental	soil	forest	Brazil
Species A2	Paenibacillus polymyxa A	GCF_030412145.1	https://www.ncbi.nlm.nih.gov/datasets/genome/GCF_030412145.1/	CENA-BCM009	5840294	5115	45.4	Scaffold	99.8529	0	1359x	NA	2023-07-06	environmental	soil	forest	Brazil
Species A2	Paenibacillus polymyxa A	GCF_030412175.1	https://www.ncbi.nlm.nih.gov/datasets/genome/GCF_030412175.1/	CENA-BCM006	6167091	5429	44.9	Scaffold	99.8529	0	1041x	Illumina HiSeq	2023-07-06	environmental	soil	forest	Brazil
Species A2	Paenibacillus polymyxa A	GCF_030122785.1	https://www.ncbi.nlm.nih.gov/datasets/genome/GCF_030122785.1/	ACCC03434	5828096	5096	45.7	Complete Genome	99.8529	0	1x	Oxford Nanopore MinION and MGISEQ-2000	2023-05-31	environmental	soil	NA	NA
Species A2	Paenibacillus polymyxa A	GCF_020181695.1	https://www.ncbi.nlm.nih.gov/datasets/genome/GCF_020181695.1/	EB4 G3	5739603	4944	45.8	Complete Genome	99.8529	0	1.0x	Illumina platform	2021-09-20	plant associated	NA	Gynura procumbens	South Korea
Species A2	Paenibacillus polymyxa A	GCA_011800295.1	https://www.ncbi.nlm.nih.gov/datasets/genome/GCA_011800295.1/	EKM301P	5659204	4954	45.7	Scaffold	99.8529	0	90.0x	Illumina NovaSeq	2020-03-31	plant associated	dry seeds	Pumpkin	Canada
Species A2	Paenibacillus polymyxa A	GCF_003813765.1	https://www.ncbi.nlm.nih.gov/datasets/genome/GCF_003813765.1/	TH2H2	5983104	5247	45.3	Contig	99.8529	0	139.97x	Illumina MiSeq	2018-11-16	plant associated	flower	tomato	South Korea
Species A2	Paenibacillus polymyxa A	GCF_903797665.1	https://www.ncbi.nlm.nih.gov/datasets/genome/GCF_903797665.1/	ATCC 842 (T)	5866301	5435	44.9	Scaffold	99.8529	0.79062	100x	Illumina GAII	2021-08-22	NA	NA	NA	NA
Species A2	Paenibacillus polymyxa A	GCF_000217775.1	https://www.ncbi.nlm.nih.gov/datasets/genome/GCF_000217775.1/	ATCC 842 (T)	5903580	5418	44.9	Scaffold	99.8529	0.758824	600x	Illumina GA IIx	2019-06-20	NA	NA	NA	NA
Species A2	Paenibacillus polymyxa A	GCA_015159715.1	https://www.ncbi.nlm.nih.gov/datasets/genome/GCA_015159715.1/	UBPM-01	6166392	5450	45.1	Scaffold	99.8529	5.85045	196.0x	Illumina	2020-10-31	environmental	soil	NA	NA
Species A2	Paenibacillus polymyxa A	GCF_015710975.1	https://www.ncbi.nlm.nih.gov/datasets/genome/GCF_015710975.1/	DSM 36 (T)	5961915	5449	45.1	Complete Genome	99.8529	0.758824	53.3x	PacBio RSII	2020-11-24	NA	NA	NA	NA
Species A2	Paenibacillus polymyxa A	GCF_015710815.1	https://www.ncbi.nlm.nih.gov/datasets/genome/GCF_015710815.1/	2020	5961740	5500	45.1	Complete Genome	99.8529	0.758824	458.6x	PacBio RSII	2020-11-24	animal	wasp honeycombs	NA	Russia
Species A2	Paenibacillus polymyxa A	GCF_900454525.1	https://www.ncbi.nlm.nih.gov/datasets/genome/GCF_900454525.1/	NCTC10343 (T)	5984949	5404	45.1	Contig	99.8529	0.758824	100x	Illumina NovaSeq	2021-08-21	NA	NA	NA	NA
Species A2	Paenibacillus polymyxa A	GCF_029203955.1	https://www.ncbi.nlm.nih.gov/datasets/genome/GCF_029203955.1/	KN-03	5967265	5397	45.1	Complete Genome	99.8529	0.758824	110.0x	PacBio RS	2023-01-17	plant associated	Plant	NA	China
Species A2	Paenibacillus polymyxa A	GCF_022811565.1	https://www.ncbi.nlm.nih.gov/datasets/genome/GCF_022811565.1/	ATCC 842 (T)	5967522	5392	45.1	Complete Genome	99.8529	0.758824	128.19x	PacBio	2021-11-03	environmental	soil	NA	China
Species A2	Paenibacillus polymyxa A	GCF_015845785.1	https://www.ncbi.nlm.nih.gov/datasets/genome/GCF_015845785.1/	G25-124	6021278	5533	45	Scaffold	99.8529	0.758824	170.0x	Illumina HiSeq	2021-02-28	NA	NA	NA	USA
Species A2	Paenibacillus polymyxa A	GCA_020093165.1	https://www.ncbi.nlm.nih.gov/datasets/genome/GCA_020093165.1/	MAG-2F-S5P-1	5630001	4984	45.6	Contig	99.5588	0.117647	50x	Illumina NovaSeq 6000	2021-09-22	indoor	Overhead 4 Node 1	NA	International Space Station
Species A2	Paenibacillus polymyxa A	GCA_020093005.1	https://www.ncbi.nlm.nih.gov/datasets/genome/GCA_020093005.1/	MAG-2F-S8P-1	5763874	5132	45.5	Contig	99.8529	0	50x	Illumina NovaSeq 6000	2021-09-22	indoor	Port crew quarters, bump out exterior aft wall Node 2	NA	International Space Station
Species A2	Paenibacillus polymyxa A	GCF_013346085.1	https://www.ncbi.nlm.nih.gov/datasets/genome/GCF_013346085.1/	IIF5SW-B3	5803136	5163	45.5	Contig	99.8529	0	693.95x	Illumina NovaSeq	2021-02-28	indoor	NA	NA	International Space Station
Species A2	Paenibacillus polymyxa A	GCF_013346005.1	https://www.ncbi.nlm.nih.gov/datasets/genome/GCF_013346005.1/	IIF8SW-B4	5802984	5164	45.5	Contig	99.8529	0	586.05x	Illumina NovaSeq	2021-02-28	indoor	NA	NA	International Space Station
Species A2	Paenibacillus polymyxa A	GCF_013346055.1	https://www.ncbi.nlm.nih.gov/datasets/genome/GCF_013346055.1/	IIF2SW-B2	5803487	5165	45.5	Contig	99.8529	0	636.91x	Illumina NovaSeq	2021-02-28	indoor	NA	NA	International Space Station
Species A2	Paenibacillus polymyxa A	GCF_013345925.1	https://www.ncbi.nlm.nih.gov/datasets/genome/GCF_013345925.1/	IIF2*SW-P2	5802925	5166	45.5	Contig	99.8529	0	471.93x	Illumina NovaSeq	2021-02-28	indoor	NA	NA	International Space Station
Species A2	Paenibacillus polymyxa A	GCF_013346045.1	https://www.ncbi.nlm.nih.gov/datasets/genome/GCF_013346045.1/	IIF8SW-P4	5803840	5162	45.5	Contig	99.8529	0	567.81x	Illumina NovaSeq	2021-02-28	indoor	NA	NA	International Space Station
Species A2	Paenibacillus polymyxa A	GCF_013345675.1	https://www.ncbi.nlm.nih.gov/datasets/genome/GCF_013345675.1/	IIF5SW-B4	5803259	5164	45.5	Contig	99.8529	0	484.95x	Illumina NovaSeq	2021-02-28	indoor	NA	NA	International Space Station
Species A2	Paenibacillus polymyxa A	GCF_013345985.1	https://www.ncbi.nlm.nih.gov/datasets/genome/GCF_013345985.1/	IIF8SW-P3	5803132	5159	45.5	Contig	99.8529	0	681.49x	Illumina NovaSeq	2021-02-28	indoor	NA	NA	International Space Station
Species A2	Paenibacillus polymyxa A	GCF_013345725.1	https://www.ncbi.nlm.nih.gov/datasets/genome/GCF_013345725.1/	IIF2*SW-P4	5803012	5158	45.5	Contig	99.8529	0	646.94x	Illumina NovaSeq	2021-02-28	indoor	NA	NA	International Space Station
Species A2	Paenibacillus polymyxa A	GCF_013346015.1	https://www.ncbi.nlm.nih.gov/datasets/genome/GCF_013346015.1/	IIF8SW-P5	5803030	5160	45.5	Contig	99.8529	0	561.60x	Illumina NovaSeq	2021-02-28	indoor	NA	NA	International Space Station
Species A2	Paenibacillus polymyxa A	GCF_019749095.1	https://www.ncbi.nlm.nih.gov/datasets/genome/GCF_019749095.1/	JS1-P1	5799428	5196	45.5	Contig	99.8529	0	100x	Illumina HiSeq	2021-07-22	indoor	Air filter	NA	USA
Species A2	Paenibacillus polymyxa A	GCF_019749075.1	https://www.ncbi.nlm.nih.gov/datasets/genome/GCF_019749075.1/	JS1-R1	5798285	5185	45.5	Contig	99.8529	0	100x	Illumina HiSeq	2021-07-22	indoor	Air filter	NA	USA
Species A2	Paenibacillus polymyxa A	GCF_019749165.1	https://www.ncbi.nlm.nih.gov/datasets/genome/GCF_019749165.1/	JS3-R3	5799366	5195	45.5	Contig	99.8529	0	100x	Illumina HiSeq	2021-07-22	indoor	Air filter	NA	USA
Species A2	Paenibacillus polymyxa A	GCF_019749115.1	https://www.ncbi.nlm.nih.gov/datasets/genome/GCF_019749115.1/	J1-B	5792536	5196	45.5	Contig	99.8529	0.133545	100x	Illumina HiSeq	2021-07-22	indoor	Air filter	NA	USA
Species A2	Paenibacillus polymyxa A	GCF_003052505.1	https://www.ncbi.nlm.nih.gov/datasets/genome/GCF_003052505.1/	KP10	5653475	4991	45.5	Contig	99.8529	0	158.28x	Illumina MiSeq	2021-02-28	food	milk curd	NA	Malaysia
Species A2	Paenibacillus polymyxa A	GCA_011800705.1	https://www.ncbi.nlm.nih.gov/datasets/genome/GCA_011800705.1/	EKM11P	5909556	5285	45.2	Contig	99.8529	0	74.0x	Illumina NovaSeq	2020-03-31	plant associated	seed mucilage	Cucumber	Canada
Species A2	Paenibacillus polymyxa A	GCA_011800645.1	https://www.ncbi.nlm.nih.gov/datasets/genome/GCA_011800645.1/	EKM102P	5906959	5286	45.2	Contig	99.8529	0	71.0x	Illumina NovaSeq	2020-03-31	plant associated	dry seeds	Cucumber	Canada
Species A2	Paenibacillus polymyxa A	GCA_011800615.1	https://www.ncbi.nlm.nih.gov/datasets/genome/GCA_011800615.1/	EKM101P	5903814	5284	45.2	Scaffold	99.8529	0	66.0x	Illumina NovaSeq	2020-03-31	plant associated	dry seeds	Cucumber	Canada
Species A2	Paenibacillus polymyxa A	GCA_011800655.1	https://www.ncbi.nlm.nih.gov/datasets/genome/GCA_011800655.1/	EKM10P	5907119	5286	45.2	Scaffold	99.8529	0	91.0x	Illumina NovaSeq	2020-03-31	plant associated	seed mucilage	Cucumber	Canada
Species A1	Paenibacillus polymyxa C	GCA_019042715.1	https://www.ncbi.nlm.nih.gov/datasets/genome/GCA_019042715.1/	AK121	5617243	5025	45.5	Contig	99.2647	0	100.0x	Illumina HiSeq	2021-06-27	water	marine	NA	NA
Species A1	Paenibacillus polymyxa C	GCF_001662815.1	https://www.ncbi.nlm.nih.gov/datasets/genome/GCF_001662815.1/	ND25	5730142	5192	45.2	Contig	99.8529	0	20.0x	Illumina	2021-02-28	animal	cow rumen	NA	India
Species A1	Paenibacillus polymyxa C	GCF_000520795.1	https://www.ncbi.nlm.nih.gov/datasets/genome/GCF_000520795.1/	1-43	5971696	5512	44.7	Contig	99.8529	0.196078	100.0x	Illumina GAII	2015-05-18	NA	NA	NA	NA
Species A1	Paenibacillus polymyxa C	GCA_001049835.1	https://www.ncbi.nlm.nih.gov/datasets/genome/GCA_001049835.1/	Mc5Re-14	6038906	5360	45.2	Contig	99.8529	0.588235	102x	NA	2015-06-30	plant associated	endorhiza	Matricaria chamomilla	Egypt
Species A1	Paenibacillus polymyxa C	GCF_001481575.1	https://www.ncbi.nlm.nih.gov/datasets/genome/GCF_001481575.1/	KF-1	5776756	5163	45.2	Scaffold	99.8529	0	154.0x	Illumina NovaSeq	2015-12-25	indoor	growth plate	Fusarium oxysporum	China
Species A1	Paenibacillus polymyxa C	GCA_003856555.1	https://www.ncbi.nlm.nih.gov/datasets/genome/GCA_003856555.1/	M-152	5823661	5010	45.4	Complete Genome	99.8529	0.588235	100.0x	Illumina MiSeq; Oxford Nanopore	2018-12-03	NA	NA	NA	NA
Species A1	Paenibacillus polymyxa C	GCF_005217485.1	https://www.ncbi.nlm.nih.gov/datasets/genome/GCF_005217485.1/	PIC73	5491941	5027	45.2	Scaffold	99.1667	0.294118	193.67x	Illumina GAII	2019-05-08	plant associated	rhizosphere	Olea europaea L.	Spain
Species A1	NA	GCF_034085295.1	https://www.ncbi.nlm.nih.gov/datasets/genome/GCF_034085295.1/	C2	6241498	5708	44.6	Complete Genome	99.8529	2.20456	207.0x	Illumina NovaSeq; PacBio Sequel	2023-11-28	environmental	soil	NA	China
Species A1	Paenibacillus polymyxa C	GCF_000164985.3	https://www.ncbi.nlm.nih.gov/datasets/genome/GCF_000164985.3/	SC2	6238510	5708	44.6	Complete Genome	99.8529	2.20456	135x	PacBio RS II	2015-05-18	plant associated	rhizosphere	pepper	China
Species A1	Paenibacillus polymyxa C	GCF_000237325.1	https://www.ncbi.nlm.nih.gov/datasets/genome/GCF_000237325.1/	M1	6231122	5591	44.8	Complete Genome	99.8529	0	NA	NA	2021-08-20	plant associated	root	wheat	NA
Species A1	Paenibacillus polymyxa C	GCA_002872435.1	https://www.ncbi.nlm.nih.gov/datasets/genome/GCA_002872435.1/	lzh-N1	5641488	4890	45.5	Complete Genome	99.2647	0	231.0x	PacBio	2018-01-11	environmental	soil	NA	China
Species A1	Paenibacillus polymyxa C	GCA_001477135.1	https://www.ncbi.nlm.nih.gov/datasets/genome/GCA_001477135.1/	NS115	5586651	4909	45.6	Contig	99.2647	0.147059	49x	Illumina MiSeq	2015-12-22	plant associated	NA	Oryza sativa L.	India
Species A1	Paenibacillus polymyxa C	GCF_014854715.1	https://www.ncbi.nlm.nih.gov/datasets/genome/GCF_014854715.1/	CJX518	5690411	4959	45.4	Complete Genome	99.8529	0	120.0x	PacBio	2020-09-01	environmental	soil	NA	China
Species A1	Paenibacillus polymyxa C	GCF_000819665.1	https://www.ncbi.nlm.nih.gov/datasets/genome/GCF_000819665.1/	Sb3-1	5829236	5020	45.4	Complete Genome	99.8529	0	82x	PacBio	2015-01-21	environmental	agricultural soil	NA	Egypt
Species A1	Paenibacillus polymyxa C	GCA_011066125.1	https://www.ncbi.nlm.nih.gov/datasets/genome/GCA_011066125.1/	EKM207P	5907745	5365	44.9	Scaffold	99.8529	0.147059	65.0x	Illumina NovaSeq	2020-03-06	plant associated	dry seeds	Cantaloupe	Canada
Species A1	Paenibacillus polymyxa C	GCA_011066085.1	https://www.ncbi.nlm.nih.gov/datasets/genome/GCA_011066085.1/	EKM202P	5916385	5358	44.9	Scaffold	99.8529	0.147059	115.0x	Illumina NovaSeq	2020-03-06	plant associated	dry seeds	Cantaloupe	Canada
Species B2	NA	GCF_031757035.1	https://www.ncbi.nlm.nih.gov/datasets/genome/GCF_031757035.1/	B8-12	5293495	4988	45.3	Complete Genome	99.8529	0.147059	15.0x	PacBio	2023-09-14	plant associated	green fallow from malawi soil	NA	Malawi
Species B2	Paenibacillus polymyxa B	GCF_028751565.1	https://www.ncbi.nlm.nih.gov/datasets/genome/GCF_028751565.1/	SF05	5459135	4938	45.4	Complete Genome	99.8529	0	400.0x	Nanopore; Illumina PE150	2022-12-31	plant associated	NA	Maize	China
Species B2	Paenibacillus polymyxa B	GCF_023586765.2	https://www.ncbi.nlm.nih.gov/datasets/genome/GCF_023586765.2/	K 1.14	5747021	5066	45.7	Complete Genome	99.8529	0	272x	MinION Oxford Nanopore Technologies and Illumina HiSeq 2500 systems	2023-03-22	plant associated	rhizosphere	NA	Russia
Species B2	Paenibacillus polymyxa D	GCF_030812515.1	https://www.ncbi.nlm.nih.gov/datasets/genome/GCF_030812515.1/	CC489	5806726	5120	45.5	Contig	99.8529	0	230.0x	Illumina	2021-03-10	NA	NA	NA	NA
Species B	NA	GCF_034321965.1	https://www.ncbi.nlm.nih.gov/datasets/genome/GCF_034321965.1/	MES972	6089261	5567	45.2	Contig	99.8529	0.588235	100x	NovaSeq6000	2023-12-13	plant associated	rhizosphere	Oak	Italy
Species B3	Paenibacillus polymyxa B	GCA_024213605.1	https://www.ncbi.nlm.nih.gov/datasets/genome/GCA_024213605.1/	CH40	5630762	4945	45.8	Contig	99.8529	0	200x	Illumina NovaSeq	2022-07-11	environmental	cave wall	NA	NA
Species B3	NA	GCF_034321805.1	https://www.ncbi.nlm.nih.gov/datasets/genome/GCF_034321805.1/	MES108	5681934	5194	45.6	Contig	99.8529	0	100x	NovaSeq6000	2023-12-13	water	marine	NA	Italy
Species B3	Paenibacillus polymyxa B	GCA_024213325.1	https://www.ncbi.nlm.nih.gov/datasets/genome/GCA_024213325.1/	MZ03-122A	5777784	5091	45.5	Scaffold	99.8529	0	200x	Illumina NovaSeq	2022-07-11	environmental	cave wall	NA	NA
Species B3	Paenibacillus polymyxa B	GCA_021530955.1	https://www.ncbi.nlm.nih.gov/datasets/genome/GCA_021530955.1/	UKAQ_18	5829176	5524	45.7	Contig	98.8725	0	38.72x	Oxford Nanopore MinION	2022-01-19	environmental	agricultural soil	NA	NA
Species B3	Paenibacillus polymyxa B	GCA_011066115.1	https://www.ncbi.nlm.nih.gov/datasets/genome/GCA_011066115.1/	EKM212P	5623370	4963	45.9	Scaffold	99.8529	0	116.0x	Illumina NovaSeq	2020-03-06	plant associated	dry seeds	Cantaloupe	Canada
Species B3	Paenibacillus polymyxa B	GCF_023586725.2	https://www.ncbi.nlm.nih.gov/datasets/genome/GCF_023586725.2/	R 4.5	5713076	5053	45.8	Complete Genome	99.8529	0	257x	MinION Oxford Nanopore Technologies and Illumina HiSeq 2500 systems	2023-03-22	plant associated	rhizosphere	NA	Russia
Species B3	Paenibacillus polymyxa B	GCF_023586685.2	https://www.ncbi.nlm.nih.gov/datasets/genome/GCF_023586685.2/	R 4.24	5760153	5081	45.7	Complete Genome	99.8529	0	264x	MinION Oxford Nanopore Technologies and Illumina HiSeq 2500 systems	2023-03-22	plant associated	rhizosphere	NA	Russia
Species B3	Paenibacillus polymyxa B	GCF_001719045.1	https://www.ncbi.nlm.nih.gov/datasets/genome/GCF_001719045.1/	J	5756938	5104	45.7	Complete Genome	99.8529	0	157x	PacBio	2016-09-09	plant associated	Phloem	Chili	China
Species B3	Paenibacillus polymyxa B	GCF_001593085.1	https://www.ncbi.nlm.nih.gov/datasets/genome/GCF_001593085.1/	CCI-25	5613025	5141	45.6	Contig	99.8529	0	120.79x	Illumina MiSeq	2016-03-17	environmental	worm compost	NA	Austria
Species B3	Paenibacillus polymyxa B	GCA_024213565.1	https://www.ncbi.nlm.nih.gov/datasets/genome/GCA_024213565.1/	Lou8.1	5855464	5241	45.5	Scaffold	99.8529	0	200x	Illumina NovaSeq	2022-07-11	environmental	Mine wall	NA	NA
Species B3	NA	SAMN41109787	https://www.ncbi.nlm.nih.gov/biosample/?term=SAMN41109787	SV13	5198206	4585	45.6	Contig	95.7353	0	704.7x	Illumina NovaSeq	2024-04-29	plant associated	grapevine sap	Vitis vinifera	France
Species B3	NA	GCF_034321845.1	https://www.ncbi.nlm.nih.gov/datasets/genome/GCF_034321845.1/	MES17	5869680	5333	45.4	Contig	99.7353	0.0588235	100x	NovaSeq6000	2023-12-13	environmental	soil	NA	Italy
Species B3	NA	GCF_034321765.1	https://www.ncbi.nlm.nih.gov/datasets/genome/GCF_034321765.1/	MES20	5869727	5340	45.4	Contig	99.8529	0.0588235	100x	Roche 454 Genome Sequencer FLX	2023-12-13	environmental	soil	NA	Italy
Species B3	Paenibacillus polymyxa B	GCA_014692735.1	https://www.ncbi.nlm.nih.gov/datasets/genome/GCA_014692735.1/	ZF390	6383989	5846	45	Complete Genome	99.8529	0.441176	268.55x	PacBio	2020-09-14	environmental	soil	NA	China
Species B3	Paenibacillus polymyxa B	GCA_002894905.1	https://www.ncbi.nlm.nih.gov/datasets/genome/GCA_002894905.1/	F4	5859756	5302	45.5	Scaffold	99.8529	0	524.4x	Illumina HiSeq	2018-01-22	NA	NA	NA	NA
Species B3	Paenibacillus polymyxa B	GCF_001277855.1	https://www.ncbi.nlm.nih.gov/datasets/genome/GCF_001277855.1/	YUPP-8	5150736	5448	46.6	Contig	97.3824	0.735294	287.0x	Illumina MiSeq	2021-02-28	plant associated	NA	Cotton	China
Species B2	NA	GCF_035323085.1	https://www.ncbi.nlm.nih.gov/datasets/genome/GCF_035323085.1/	DSM 365	5889536	5082	45.6	Complete Genome	99.8529	0	210.5x	MinION; Illumina MiSeq	2024-01-03	environmental	soil	Garden	Germany
Species B2	Paenibacillus polymyxa D	GCF_022537985.1	https://www.ncbi.nlm.nih.gov/datasets/genome/GCF_022537985.1/	DSM 365	5788318	5103	45.5	Scaffold	99.8529	0	291x	Illumina MiSeq	2022-03-10	environmental	garden soil	NA	USA
Species B2	Paenibacillus polymyxa D	GCF_000714835.1	https://www.ncbi.nlm.nih.gov/datasets/genome/GCF_000714835.1/	DSM 365	5775351	5154	45.5	Contig	99.8529	0	207.0x	Illumina	2014-11-06	environmental	garden soil	NA	Germany
Species B2	NA	GCF_034322125.1	https://www.ncbi.nlm.nih.gov/datasets/genome/GCF_034322125.1/	MES110	5813242	5192	45.5	Contig	99.7549	0	100x	Illumina NovaSeq	2023-12-13	water	marine	NA	Italy
Species B2	Paenibacillus polymyxa D	GCF_017589695.1	https://www.ncbi.nlm.nih.gov/datasets/genome/GCF_017589695.1/	Hob6	5751895	5159	45.6	Scaffold	99.8529	0	266.29x	Illumina HiSeq	2021-03-25	food	hemp seed oil	Cannabis sativa	NA
Species B2	Paenibacillus polymyxa D	GCF_001709075.1	https://www.ncbi.nlm.nih.gov/datasets/genome/GCF_001709075.1/	CFSAN034341	5738503	5254	45.5	Contig	99.7549	0.513725	109.0x	Illumina MiSeq	2022-07-02	environmental	NA	NA	Canada
Species B2	Paenibacillus polymyxa D	GCA_017833915.1	https://www.ncbi.nlm.nih.gov/datasets/genome/GCA_017833915.1/	1182	6124848	5711	44.8	Contig	99.8529	2.15686	96.0x	Illumina	2021-04-07	NA	NA	NA	NA
Species B2	Paenibacillus polymyxa D	GCA_022531965.1	https://www.ncbi.nlm.nih.gov/datasets/genome/GCA_022531965.1/	ZBSF16	5839239	5113	45.6	Complete Genome	99.8529	0	12.0x	PacBio Sequel	2022-03-09	plant associated	root	Triticum aestivum	NA
Species B2	Paenibacillus polymyxa D	GCF_000463565.1	https://www.ncbi.nlm.nih.gov/datasets/genome/GCF_000463565.1/	WLY78	5908242	5608	45.1	Contig	99.2647	0	101.3x	Illumina MiSeq	2021-02-28	environmental	soil	NA	China
Species B2	Paenibacillus polymyxa D	GCA_011066235.1	https://www.ncbi.nlm.nih.gov/datasets/genome/GCA_011066235.1/	EKM205P	5709660	5106	45.5	Contig	99.8529	0	100.0x	Illumina NovaSeq	2020-03-06	plant associated	dry seeds	Cantaloupe	Canada
Species B2	Paenibacillus polymyxa D	GCA_011066155.1	https://www.ncbi.nlm.nih.gov/datasets/genome/GCA_011066155.1/	EKM206P	5723873	5134	45.5	Contig	99.8529	0	118.0x	Illumina NovaSeq	2020-03-06	plant associated	dry seeds	Cantaloupe	Canada
Species B2	Paenibacillus polymyxa D	GCF_016806675.1	https://www.ncbi.nlm.nih.gov/datasets/genome/GCF_016806675.1/	LMG 27872	5636102	5082	45.5	Contig	99.8529	0	110.0x	Illumina MiSeq	2021-02-02	plant associated	rhizosphere	NA	Belgium
Species B2	NA	GCF_033487245.1	https://www.ncbi.nlm.nih.gov/datasets/genome/GCF_033487245.1/	CAPE238	5763231	5178	45.5	Contig	99.8529	0	99.32x	Illumina MiSeq	2023-10-31	plant associated	endorhiza	Tropaeolum majus L.	Brazil
Species B1	Paenibacillus polymyxa B	GCA_024723775.1	https://www.ncbi.nlm.nih.gov/datasets/genome/GCA_024723775.1/	GXUN15128	6207441	5455	45.4	Contig	99.8529	0	221.36x	Illumina HiSeq	2022-08-21	plant associated	rhizosphere	NA	NA
Species B1	Paenibacillus polymyxa B	GCA_019454065.1	https://www.ncbi.nlm.nih.gov/datasets/genome/GCA_019454065.1/	S02	6060529	5311	45.6	Complete Genome	99.8529	0	200.0x	Illumina NovaSeq; Oxford Nanopore MinION	2021-08-05	plant associated	seed	Lolium perenne	Australia
Species B1	Paenibacillus polymyxa B	GCF_000520775.1	https://www.ncbi.nlm.nih.gov/datasets/genome/GCF_000520775.1/	TD94	5999202	5684	45.5	Contig	99.2488	2.54058	98.4x	Illumina GAII	2015-05-18	NA	NA	NA	NA
Species B1	Paenibacillus polymyxa B	GCF_028471985.1	https://www.ncbi.nlm.nih.gov/datasets/genome/GCF_028471985.1/	P3	5895306	5179	45.6	Complete Genome	99.8529	0	280.0x	Oxford Nanopore PromethION	2022-12-29	environmental	soil	Oryza sativa L.	China
Species B1	Paenibacillus polymyxa B	GCF_023586705.2	https://www.ncbi.nlm.nih.gov/datasets/genome/GCF_023586705.2/	R 5.31	5876822	5295	45.5	Complete Genome	99.8529	0.147059	258x	MinION Oxford Nanopore Technologies and Illumina HiSeq 2500 systems	2023-03-22	plant associated	rhizosphere	NA	Russia
Species B1	Paenibacillus polymyxa B	GCA_019454085.1	https://www.ncbi.nlm.nih.gov/datasets/genome/GCA_019454085.1/	S25	5958851	5178	45.7	Complete Genome	99.8529	0	200.0x	Illumina NovaSeq; Oxford Nanopore MinION	2021-08-05	plant associated	seed	Lolium perenne	Australia
Species B1	Paenibacillus polymyxa B	GCA_001956155.1	https://www.ncbi.nlm.nih.gov/datasets/genome/GCA_001956155.1/	FSL J3-0120	5986808	5330	45.6	Contig	99.8529	0	93.0x	Illumina HiSeq	2017-01-18	food	milk	NA	USA
Species B1	Paenibacillus polymyxa B	GCA_002937395.1	https://www.ncbi.nlm.nih.gov/datasets/genome/GCA_002937395.1/	IBSD35	5862582	5171	45.6	Scaffold	99.8529	0	58.0x	Illumina HiSeq	2018-02-21	plant associated	NA	Millettia pachycarpa	India
Species B1	Paenibacillus polymyxa B	GCF_001874405.2	https://www.ncbi.nlm.nih.gov/datasets/genome/GCF_001874405.2/	YC0136	5621728	4854	45.7	Complete Genome	98.6765	0	193.0x	PacBio	2016-11-04	plant associated	rhizosphere	Tobacco	China
Species B1	Paenibacillus polymyxa B	GCF_014706555.1	https://www.ncbi.nlm.nih.gov/datasets/genome/GCF_014706555.1/	E681	5394884	4827	45.8	Complete Genome	99.8529	0	190.0x	PacBio RSII; Illumina HiSeq	2020-09-23	environmental	soil	barley	South Korea
Species B1	Paenibacillus polymyxa B	GCF_000146875.3	https://www.ncbi.nlm.nih.gov/datasets/genome/GCF_000146875.3/	E681	5394883	4826	45.8	Complete Genome	99.8529	0	NA	NA	2018-01-10	plant associated	soil	barley	South Korea
Species B1	Paenibacillus polymyxa B	GCF_014706575.1	https://www.ncbi.nlm.nih.gov/datasets/genome/GCF_014706575.1/	E681	5416175	4838	45.8	Complete Genome	99.8529	0	220.0x	PacBio RSII; Illumina HiSeq	2020-09-23	environmental	soil	barley	South Korea
Species B1	Paenibacillus polymyxa B	GCA_001956235.1	https://www.ncbi.nlm.nih.gov/datasets/genome/GCA_001956235.1/	FSL R7-0321	6113312	5359	45.5	Contig	99.8529	0	86.0x	Illumina HiSeq	2017-01-18	food	milk	NA	USA
Species B1	Paenibacillus polymyxa B	GCA_001956225.1	https://www.ncbi.nlm.nih.gov/datasets/genome/GCA_001956225.1/	FSL R7-0131	6140959	5372	45.5	Contig	99.8529	0	93.0x	Illumina HiSeq	2017-01-18	food	milk	NA	USA
Species B1	Paenibacillus polymyxa B	GCF_002916985.1	https://www.ncbi.nlm.nih.gov/datasets/genome/GCF_002916985.1/	LY214	6110919	5391	45.5	Contig	99.8529	0	19.0x	Illumina HiSeq	2018-01-31	plant associated	deciduous woodland	Camptotheca acuminata	China
Species B1	Paenibacillus polymyxa B	GCF_001874425.3	https://www.ncbi.nlm.nih.gov/datasets/genome/GCF_001874425.3/	YC0573	6126117	5397	45.6	Complete Genome	99.8529	0	140.0x	PacBio	2016-11-04	plant associated	rhizosphere	Tobacco	China
Species B1	Paenibacillus polymyxa B	GCA_017833155.1	https://www.ncbi.nlm.nih.gov/datasets/genome/GCA_017833155.1/	PvR133	5979355	5168	45.7	Contig	99.8529	0	164.0x	PacBio	2021-04-07	NA	NA	NA	NA
Species B1	Paenibacillus polymyxa B	GCA_009827695.1	https://www.ncbi.nlm.nih.gov/datasets/genome/GCA_009827695.1/	OT2-17	5757485	5017	45.5	Contig	97.5187	2.2549	155.0x	Illumina HiSeq	2020-01-02	plant associated	rhizosphere	Allium cepa	USA
Species B1	Paenibacillus polymyxa B	GCF_025916195.1	https://www.ncbi.nlm.nih.gov/datasets/genome/GCF_025916195.1/	K16	5978518	5296	45.5	Chromosome	99.8529	0	270.0x	NA	2022-10-24	plant associated	rhizosphere	NA	Poland
Species B1	Paenibacillus polymyxa B	GCF_000507205.3	https://www.ncbi.nlm.nih.gov/datasets/genome/GCF_000507205.3/	CR1	6019882	5361	45.6	Complete Genome	99.8529	0	40X	Sanger dideoxy sequencing; Illumina	2015-05-18	NA	NA	NA	NA
Species B1	Paenibacillus polymyxa B	GCF_900406265.2	https://www.ncbi.nlm.nih.gov/datasets/genome/GCF_900406265.2/	DSM 292	6030236	5337	45.5	Contig	99.8529	0	90x	NA	2021-08-21	NA	NA	NA	NA
Species B1	Paenibacillus polymyxa B	GCF_001922145.1	https://www.ncbi.nlm.nih.gov/datasets/genome/GCF_001922145.1/	ATCC 15970	6091803	5376	45.6	Complete Genome	99.8529	0	30.47x	454 GS FLX titanium; Illumina Highseq 2000; PacBio	2021-02-28	environmental	soil	NA	Belgium
Species B1	Paenibacillus polymyxa B	GCA_001956115.1	https://www.ncbi.nlm.nih.gov/datasets/genome/GCA_001956115.1/	FSL H8-0551	6093195	5409	45.5	Contig	99.8529	0	102.0x	Illumina HiSeq	2017-01-18	food	milk	NA	USA
Species B1	Paenibacillus polymyxa B	GCF_001709135.1	https://www.ncbi.nlm.nih.gov/datasets/genome/GCF_001709135.1/	CFSAN034342	5989581	5385	45.6	Contig	99.8529	0.955882	110.0x	Illumina MiSeq	2022-07-02	environmental	NA	NA	Canada
Species B1	Paenibacillus polymyxa B	GCA_024213315.1	https://www.ncbi.nlm.nih.gov/datasets/genome/GCA_024213315.1/	A3M_27_13	6306978	5471	45.3	Contig	99.8529	0	200x	Illumina NovaSeq	2022-07-11	environmental	cave wall	NA	NA
Species B1	Paenibacillus polymyxa B	GCA_001955935.1	https://www.ncbi.nlm.nih.gov/datasets/genome/GCA_001955935.1/	FSL A5-0030	5996202	5306	45.6	Contig	99.8529	0	94.0x	Illumina HiSeq	2017-01-18	food	milk	NA	USA
Species B1	Paenibacillus polymyxa B	GCF_001707685.1	https://www.ncbi.nlm.nih.gov/datasets/genome/GCF_001707685.1/	CFSAN034343	6410626	6013	45.3	Contig	99.8529	3.42614	88.0x	DNBseq	2022-07-02	environmental	NA	NA	Canada
Species B1	Paenibacillus polymyxa B	GCA_001272655.2	https://www.ncbi.nlm.nih.gov/datasets/genome/GCA_001272655.2/	HS311	6219815	5429	45.5	Complete Genome	99.8529	0	77.7x	PacBio	2015-12-10	environmental	soil	NA	South Korea
Species B1	Paenibacillus polymyxa B	GCF_029846295.1	https://www.ncbi.nlm.nih.gov/datasets/genome/GCF_029846295.1/	ANTI	6022799	5387	45.6	Contig	99.8529	0	99x	Illumina NovaSeq	2023-04-13	environmental	bulk soil	NA	Brazil
Species B1	Paenibacillus polymyxa B	GCA_000686825.1	https://www.ncbi.nlm.nih.gov/datasets/genome/GCA_000686825.1/	UNCCL52	5913251	5177	45.6	Scaffold	99.8529	0	NA	Illumina HiSeq 2000	2014-05-08	NA	NA	NA	NA
Species B1	Paenibacillus polymyxa B	GCA_900116035.1	https://www.ncbi.nlm.nih.gov/datasets/genome/GCA_900116035.1/	CL130	5914839	5174	45.6	Scaffold	99.8529	0	222x	NA	2016-11-05	NA	NA	NA	NA
Species C	Paenibacillus polymyxa E	GCF_018614975.1	https://www.ncbi.nlm.nih.gov/datasets/genome/GCF_018614975.1/	ISL-58	6570682	5795	45.8	Contig	99.8529	0.294118	50x	Illumina MiSeq	2021-03-25	environmental	steppe soil	NA	Chile
P. ottowii		GCA_006874425.1	https://www.ncbi.nlm.nih.gov/datasets/genome/GCA_006874425.1/	MS2379 (T)
P. ottowii		GCA_001619755.1	https://www.ncbi.nlm.nih.gov/datasets/genome/GCA_001619755.1/	CN9
P. ottowii		GCA_010692785.1	https://www.ncbi.nlm.nih.gov/datasets/genome/GCA_010692785.1/	CETEM
P. ottowii		GCA_001663585.1	https://www.ncbi.nlm.nih.gov/datasets/genome/GCA_001663585.1/	ND24
P. ottowii		GCA_007858415.1	https://www.ncbi.nlm.nih.gov/datasets/genome/GCA_007858415.1/	ZF197

## Sheet: TableS2
		GCF_025720855.1	GCF_002894925.1	GCA_000307675.1	GCF_000809185.2	GCF_014905155.1	GCF_023374295.1	GCF_022649565.1	GCA_003428495.1	GCF_023586645.2	GCF_022813115.1	GCF_009650715.1	GCF_006274405.1	GCF_003971075.1	GCF_030264055.1	GCF_023586805.2	GCF_023586785.2	GCF_023586745.3	GCF_900454545.1	GCA_011066175.1	GCF_000943535.1	GCA_002376225.1	GCF_900109125.1	GCF_029453445.1	GCF_000955925.1	GCF_002893885.1	GCF_033439195.1	GCF_012933405.1	GCF_000265445.1	GCF_019852195.1	GCF_000735775.1	GCF_000785455.1	GCF_000597985.1	GCF_024584565.1	GCA_902399875.1	GCA_003437195.1	GCF_022492955.1	GCF_030412275.1	GCF_030412155.1	GCF_030412135.1	GCF_030412235.1	GCF_030412145.1	GCF_030412175.1	GCF_030122785.1	GCF_020181695.1	GCA_011800295.1	GCF_003813765.1	GCF_903797665.1	GCF_000217775.1
		Species A2	Species A2	Species A2	Species A2	Species A2	Species A2	Species A2	Species A2	Species A2	Species A2	Species A2	Species A2	Species A2	Species A2	Species A2	Species A2	Species A2	Species A2	Species A2	Species A2	Species A2	Species A2	Species A2	Species A2	Species A2	Species A2	Species A2	Species A2	Species A2	Species A2	Species A2	Species A2	Species A2	Species A2	Species A2	Species A2	Species A2	Species A2	Species A2	Species A2	Species A2	Species A2	Species A2	Species A2	Species A2	Species A2	Species A2	Species A2
GCF_025720855.1	Species A2	1	0.984264	0.984585	0.984752	0.984198	0.985012	0.983841	0.984106	0.983677	0.98315	0.983271	0.983331	0.983091	0.984916	0.98344	0.983467	0.983461	0.98259	0.981647	0.983168	0.983118	0.984146	0.985166	0.984319	0.985154	0.985126	0.98571	0.985591	0.985236	0.985115	0.983943	0.983794	0.984982	0.98462	0.98462	0.984095	0.982582	0.983143	0.983525	0.983999	0.984109	0.984074	0.984561	0.984824	0.984684	0.985227	0.983966	0.98397
GCF_002894925.1	Species A2	0.984166	1	0.984525	0.984488	0.983879	0.984229	0.984603	0.983525	0.983437	0.98356	0.983889	0.982613	0.982551	0.983059	0.982704	0.98264	0.982699	0.98192	0.981999	0.983187	0.982645	0.983617	0.984032	0.984149	0.98394	0.983716	0.983593	0.983674	0.983597	0.983705	0.982343	0.983008	0.983275	0.983739	0.983739	0.983866	0.982331	0.983037	0.98244	0.983337	0.983281	0.98324	0.983441	0.983434	0.983597	0.983493	0.983851	0.983562
GCA_000307675.1	Species A2	0.984499	0.984269	1	0.999625	0.989985	0.988187	0.990597	0.984239	0.984092	0.984531	0.984751	0.983928	0.983423	0.984508	0.985211	0.98521	0.985199	0.984348	0.983391	0.983724	0.983136	0.984414	0.984669	0.984878	0.984855	0.98514	0.984405	0.9846	0.984286	0.984865	0.983976	0.984559	0.984382	0.985324	0.985324	0.984593	0.983354	0.98402	0.98391	0.98421	0.984206	0.984181	0.985166	0.985184	0.985233	0.985269	0.98356	0.98346
GCF_000809185.2	Species A2	0.984689	0.984062	0.999847	1	0.990157	0.988379	0.990689	0.98448	0.984315	0.984535	0.985014	0.9842	0.98351	0.984584	0.985607	0.985606	0.985595	0.984573	0.983353	0.9836	0.983254	0.984522	0.984876	0.9848	0.985006	0.985474	0.984618	0.984701	0.98456	0.985027	0.984205	0.985007	0.98489	0.985418	0.985418	0.984706	0.983665	0.984327	0.984159	0.984408	0.984342	0.984345	0.985504	0.985492	0.985471	0.985418	0.98339	0.983389
GCF_014905155.1	Species A2	0.983122	0.982746	0.988587	0.988732	1	0.986673	0.988107	0.983468	0.983498	0.983208	0.983294	0.983275	0.98246	0.983903	0.98453	0.984556	0.984546	0.983754	0.981998	0.983404	0.981891	0.983676	0.984385	0.983372	0.984273	0.984428	0.983496	0.983497	0.984586	0.984099	0.983112	0.983544	0.983786	0.983941	0.983941	0.983283	0.982234	0.983162	0.982835	0.983383	0.983338	0.983271	0.983637	0.983806	0.983802	0.984263	0.982647	0.982734
GCF_023374295.1	Species A2	0.984522	0.983846	0.987674	0.987887	0.987096	1	0.988552	0.984694	0.984401	0.98515	0.985716	0.984261	0.984	0.984876	0.986693	0.986742	0.986743	0.986081	0.983192	0.983872	0.984122	0.985547	0.986506	0.986422	0.986662	0.986242	0.986319	0.986085	0.986514	0.986344	0.985251	0.986252	0.985404	0.985697	0.985697	0.985823	0.984062	0.984889	0.984974	0.98522	0.985223	0.985208	0.986616	0.986608	0.986418	0.986407	0.983991	0.983971
GCF_022649565.1	Species A2	0.983888	0.984166	0.990375	0.99044	0.988946	0.988901	1	0.984435	0.984535	0.984491	0.984465	0.98424	0.983771	0.984605	0.985636	0.98566	0.985652	0.984944	0.982904	0.983882	0.983372	0.984837	0.985371	0.985025	0.985792	0.985465	0.985399	0.985472	0.985674	0.985763	0.984293	0.984009	0.985064	0.985358	0.985358	0.985274	0.983506	0.984185	0.984161	0.984379	0.984378	0.984336	0.984494	0.984644	0.984439	0.985094	0.98368	0.983542
GCA_003428495.1	Species A2	0.984325	0.983336	0.984576	0.984524	0.984471	0.985459	0.984628	1	0.987021	0.986315	0.985996	0.985454	0.985158	0.98597	0.985946	0.985978	0.985976	0.985347	0.983178	0.98706	0.983853	0.985402	0.985714	0.985285	0.985378	0.98529	0.984512	0.98467	0.985083	0.985056	0.984024	0.98497	0.984891	0.984323	0.984323	0.984852	0.984058	0.984678	0.984284	0.985185	0.985196	0.985076	0.985423	0.985417	0.985206	0.985322	0.984738	0.984373
GCF_023586645.2	Species A2	0.983876	0.983301	0.98419	0.9843	0.984379	0.985187	0.984589	0.986675	1	0.986723	0.986816	0.987124	0.986645	0.987471	0.985579	0.985605	0.985604	0.985399	0.982108	0.984875	0.983441	0.984743	0.985096	0.984933	0.9851	0.984838	0.984063	0.984167	0.984184	0.984325	0.983208	0.984127	0.984339	0.983344	0.983344	0.983808	0.983339	0.983885	0.983813	0.984303	0.984275	0.984554	0.98457	0.984534	0.984407	0.984462	0.983045	0.982968
GCF_022813115.1	Species A2	0.983709	0.984053	0.98509	0.985114	0.985059	0.986414	0.985181	0.986501	0.987153	1	0.999603	0.985841	0.985797	0.986526	0.987281	0.987339	0.987339	0.986449	0.98308	0.985573	0.985901	0.986809	0.98747	0.987079	0.987124	0.986423	0.985496	0.985487	0.985317	0.985654	0.985316	0.985505	0.985403	0.984352	0.984352	0.984521	0.98388	0.98437	0.984773	0.985406	0.985581	0.985578	0.985585	0.986299	0.986344	0.986451	0.984215	0.984146
GCF_009650715.1	Species A2	0.983472	0.983737	0.984935	0.984969	0.984815	0.986132	0.984992	0.986502	0.98706	0.999213	1	0.985639	0.98566	0.986295	0.986993	0.987059	0.987054	0.986189	0.982652	0.985256	0.986016	0.986784	0.987056	0.986816	0.986968	0.986143	0.985266	0.985318	0.985029	0.985262	0.984918	0.985128	0.985074	0.984274	0.984274	0.984325	0.983884	0.9844	0.984692	0.98505	0.985225	0.985206	0.985251	0.98589	0.985827	0.985861	0.983989	0.983958
GCF_006274405.1	Species A2	0.982992	0.982146	0.983383	0.983635	0.98369	0.984445	0.984038	0.985	0.986726	0.984905	0.985071	1	0.999493	0.992387	0.985875	0.98585	0.985853	0.984322	0.981741	0.983321	0.981877	0.983422	0.983746	0.983927	0.983814	0.983697	0.983914	0.984156	0.982945	0.983208	0.981807	0.98273	0.983054	0.982937	0.982937	0.983121	0.982144	0.982842	0.981894	0.983536	0.983532	0.98345	0.983191	0.983162	0.983125	0.983039	0.982081	0.981835
GCF_003971075.1	Species A2	0.982932	0.982316	0.98328	0.983411	0.983527	0.984397	0.983695	0.985143	0.98671	0.984988	0.98486	0.999851	1	0.992379	0.985792	0.985787	0.985771	0.98354	0.981974	0.983322	0.98271	0.983814	0.983928	0.984115	0.983807	0.983679	0.983698	0.983657	0.9828	0.98327	0.982074	0.982882	0.98294	0.983234	0.983234	0.982714	0.98249	0.982775	0.982588	0.983313	0.983401	0.983362	0.983574	0.983544	0.983469	0.983303	0.981905	0.982009
GCF_030264055.1	Species A2	0.984943	0.983002	0.984235	0.984386	0.98459	0.985301	0.984696	0.985636	0.987279	0.985807	0.985697	0.992686	0.992394	1	0.98654	0.986574	0.986563	0.985054	0.983043	0.98468	0.983375	0.984725	0.985498	0.985299	0.985245	0.985301	0.985712	0.985845	0.98466	0.985423	0.984681	0.985467	0.984224	0.984846	0.984846	0.984783	0.983644	0.984358	0.984246	0.984362	0.984372	0.98438	0.985674	0.985656	0.985459	0.985027	0.983715	0.983422
GCF_023586805.2	Species A2	0.983062	0.981972	0.984844	0.984937	0.98504	0.986604	0.985415	0.985053	0.984996	0.985665	0.985828	0.985906	0.985533	0.986228	1	0.999997	0.999977	0.990345	0.984231	0.986419	0.981609	0.983494	0.984473	0.984433	0.98451	0.984083	0.984509	0.984565	0.984201	0.984171	0.982875	0.983767	0.983392	0.983737	0.983737	0.983593	0.982369	0.983461	0.983487	0.983895	0.983842	0.983847	0.984036	0.984031	0.983812	0.983962	0.982455	0.982494
GCF_023586785.2	Species A2	0.982799	0.982012	0.984793	0.984943	0.984882	0.986571	0.985235	0.985078	0.984898	0.985972	0.986146	0.985642	0.985376	0.985919	0.999929	1	0.99998	0.990418	0.983953	0.986279	0.981824	0.983752	0.984544	0.984298	0.98445	0.984043	0.984299	0.984095	0.983788	0.983866	0.982656	0.983455	0.983325	0.983529	0.983529	0.983354	0.982377	0.983337	0.983318	0.983327	0.983322	0.983291	0.983936	0.983936	0.983734	0.983704	0.982448	0.982358
GCF_023586745.3	Species A2	0.982692	0.981783	0.984447	0.98456	0.98471	0.98664	0.984904	0.984909	0.984691	0.985252	0.985492	0.985576	0.985308	0.985775	0.999884	0.999958	1	0.990338	0.984099	0.985998	0.980452	0.982922	0.984335	0.983891	0.984127	0.983857	0.984129	0.984202	0.98384	0.983884	0.98249	0.983335	0.983032	0.983367	0.983367	0.983269	0.981712	0.982815	0.98273	0.983379	0.983351	0.983354	0.98376	0.983759	0.983491	0.983557	0.982022	0.982066
GCF_900454545.1	Species A2	0.98246	0.981462	0.983949	0.984092	0.984726	0.986287	0.984585	0.984815	0.984921	0.985242	0.985214	0.984541	0.98363	0.984821	0.990778	0.990834	0.990824	1	0.983407	0.986385	0.981938	0.983323	0.98362	0.983872	0.984135	0.983912	0.982822	0.982824	0.982594	0.983216	0.982095	0.982594	0.983441	0.982746	0.982746	0.982261	0.982428	0.983315	0.983129	0.983455	0.983612	0.983491	0.982791	0.983234	0.983092	0.983043	0.981044	0.981169
GCA_011066175.1	Species A2	0.981296	0.98132	0.98268	0.982506	0.982541	0.982997	0.982497	0.982662	0.981783	0.981739	0.981359	0.981776	0.981552	0.982425	0.984169	0.984165	0.984167	0.983064	1	0.982001	0.980511	0.981262	0.982505	0.982307	0.982399	0.982116	0.981867	0.982128	0.981851	0.982256	0.980754	0.981819	0.981359	0.981878	0.981878	0.981981	0.980686	0.981333	0.981302	0.981076	0.980946	0.980936	0.981876	0.981885	0.981872	0.981617	0.981545	0.981348
GCF_000943535.1	Species A2	0.982172	0.982195	0.982819	0.982804	0.983629	0.983581	0.983125	0.986029	0.983883	0.984038	0.983983	0.982791	0.982448	0.983643	0.986177	0.986117	0.986153	0.986287	0.981669	1	0.981017	0.98232	0.983161	0.982804	0.982587	0.982604	0.982253	0.982421	0.982817	0.981888	0.980815	0.98167	0.981942	0.981964	0.981964	0.982093	0.981069	0.982064	0.981556	0.981892	0.981888	0.981754	0.982389	0.98239	0.982237	0.982382	0.981396	0.981217
GCA_002376225.1	Species A2	0.984937	0.983985	0.984731	0.984756	0.984897	0.986399	0.985472	0.985237	0.98497	0.987257	0.987074	0.984442	0.984367	0.985416	0.984686	0.984686	0.984686	0.984351	0.982929	0.983856	1	0.989913	0.990824	0.990864	0.990746	0.988854	0.987234	0.987152	0.987917	0.988047	0.987895	0.987662	0.987594	0.985903	0.985903	0.985818	0.986658	0.986492	0.986188	0.986984	0.986974	0.986967	0.988437	0.988445	0.988517	0.988695	0.984873	0.984824
GCF_900109125.1	Species A2	0.984425	0.983491	0.984812	0.984832	0.984858	0.986373	0.985304	0.985531	0.98492	0.986105	0.986312	0.984116	0.98401	0.985022	0.984724	0.984758	0.984749	0.984011	0.9821	0.983521	0.988124	1	0.990039	0.989768	0.98984	0.988682	0.986808	0.98677	0.987616	0.987901	0.986971	0.987306	0.987352	0.985973	0.985973	0.985624	0.98526	0.985985	0.985789	0.986923	0.986933	0.986904	0.988173	0.988334	0.988362	0.988459	0.983697	0.983801
GCF_029453445.1	Species A2	0.984562	0.983005	0.984187	0.984264	0.984776	0.986361	0.984997	0.984879	0.984533	0.986222	0.986242	0.983771	0.983569	0.984902	0.98443	0.984521	0.984512	0.983183	0.982357	0.983573	0.987997	0.989096	1	0.995388	0.995787	0.991194	0.987272	0.987272	0.987741	0.987851	0.98668	0.986841	0.986481	0.985551	0.985551	0.985452	0.984749	0.985796	0.985367	0.98635	0.986355	0.986262	0.987682	0.987985	0.987999	0.987905	0.984382	0.984208
GCF_000955925.1	Species A2	0.984157	0.983679	0.984548	0.984583	0.98416	0.986723	0.984946	0.985086	0.984922	0.98632	0.986571	0.984259	0.984117	0.985139	0.984968	0.984994	0.984984	0.983989	0.982637	0.983579	0.988634	0.989308	0.99609	1	0.995899	0.991182	0.987529	0.987553	0.987733	0.987638	0.987115	0.986904	0.987431	0.985957	0.985957	0.985683	0.985189	0.985641	0.985411	0.986319	0.986309	0.9863	0.987874	0.988014	0.987957	0.988855	0.984563	0.984713
GCF_002893885.1	Species A2	0.985162	0.98334	0.984515	0.984669	0.985002	0.986855	0.9858	0.98498	0.985016	0.986372	0.986639	0.984185	0.983983	0.985298	0.984791	0.984851	0.984846	0.984118	0.982865	0.983186	0.988066	0.989259	0.996013	0.995691	1	0.991075	0.987541	0.987705	0.988154	0.988054	0.987377	0.988123	0.987522	0.986416	0.986416	0.986285	0.985	0.9859	0.985601	0.986566	0.986559	0.986557	0.988621	0.988653	0.988498	0.988505	0.985058	0.985153
GCF_033439195.1	Species A2	0.984759	0.983571	0.984924	0.985213	0.985256	0.98661	0.985566	0.984935	0.984611	0.985423	0.985644	0.983996	0.983793	0.985164	0.984432	0.984493	0.98448	0.983791	0.982725	0.98332	0.986021	0.987882	0.991206	0.991144	0.991142	1	0.987015	0.986981	0.987949	0.987835	0.986857	0.987621	0.989223	0.985762	0.985762	0.985861	0.984973	0.985723	0.985239	0.986166	0.986153	0.986142	0.988349	0.988474	0.988312	0.988624	0.984434	0.984546
GCF_012933405.1	Species A2	0.985687	0.98289	0.984542	0.984524	0.9846	0.986725	0.985676	0.984193	0.984025	0.984464	0.98452	0.984508	0.983985	0.985642	0.984857	0.984953	0.984938	0.983199	0.98236	0.982945	0.984761	0.986189	0.987718	0.987695	0.987856	0.987268	1	0.999572	0.986576	0.987084	0.98602	0.986626	0.986009	0.986218	0.98622	0.985393	0.983631	0.984708	0.984705	0.985131	0.985116	0.985142	0.986835	0.986875	0.986699	0.986664	0.983452	0.98331
GCF_000265445.1	Species A2	0.985226	0.98287	0.984074	0.984114	0.984119	0.986324	0.985287	0.983892	0.983541	0.983994	0.984173	0.983896	0.983491	0.985028	0.984523	0.984613	0.984607	0.982881	0.982248	0.982735	0.984965	0.985908	0.987482	0.98738	0.987546	0.987037	0.999632	1	0.98612	0.98677	0.985886	0.986416	0.98555	0.985927	0.985927	0.985008	0.983548	0.984365	0.984586	0.984761	0.984807	0.984776	0.98652	0.986533	0.986503	0.986582	0.983326	0.983282
GCF_019852195.1	Species A2	0.984251	0.982544	0.983295	0.983446	0.984743	0.985947	0.984898	0.984381	0.983404	0.984048	0.984315	0.982662	0.981812	0.983921	0.983651	0.983737	0.983741	0.98176	0.981752	0.983056	0.985137	0.986311	0.987645	0.987261	0.987603	0.987272	0.985339	0.985524	1	0.995612	0.987133	0.987697	0.986209	0.98627	0.98627	0.985441	0.98395	0.984934	0.984972	0.985311	0.98529	0.98513	0.987358	0.987377	0.987302	0.986341	0.983488	0.983371
GCF_000735775.1	Species A2	0.984505	0.982727	0.984299	0.984402	0.984475	0.986157	0.98551	0.984481	0.984006	0.984251	0.984459	0.983029	0.98297	0.984788	0.983881	0.983951	0.983955	0.982916	0.982389	0.982271	0.984766	0.986894	0.98783	0.987473	0.987952	0.987605	0.986302	0.986544	0.995967	1	0.987224	0.987949	0.987079	0.986536	0.986536	0.985808	0.98469	0.985766	0.985858	0.98614	0.986161	0.985995	0.987848	0.987856	0.987762	0.988236	0.984451	0.984425
GCF_000785455.1	Species A2	0.983867	0.982256	0.983871	0.984161	0.984221	0.985586	0.984535	0.983963	0.983584	0.984719	0.984653	0.982585	0.982388	0.984755	0.983419	0.983467	0.983466	0.982449	0.981854	0.98182	0.985629	0.98658	0.987191	0.987278	0.987589	0.987246	0.986096	0.986375	0.987989	0.987931	1	0.996739	0.986578	0.987283	0.987283	0.986431	0.985194	0.98571	0.985935	0.986356	0.986377	0.986322	0.988673	0.988664	0.988688	0.988766	0.98389	0.983993
GCF_000597985.1	Species A2	0.983367	0.982508	0.984319	0.984572	0.983996	0.98616	0.983835	0.984412	0.983739	0.984294	0.984845	0.983016	0.982908	0.985148	0.983716	0.983818	0.983811	0.982475	0.982079	0.982108	0.985112	0.986857	0.986962	0.986958	0.987924	0.987443	0.986534	0.98652	0.988053	0.988156	0.996189	1	0.987641	0.987477	0.987477	0.986126	0.985515	0.986446	0.986717	0.987001	0.987013	0.986995	0.988123	0.988558	0.988541	0.989445	0.984159	0.984079
GCF_024584565.1	Species A2	0.984804	0.983467	0.984492	0.984791	0.984603	0.985901	0.985088	0.984863	0.984175	0.984846	0.984823	0.983104	0.983003	0.984139	0.984216	0.984264	0.984329	0.983371	0.981661	0.98264	0.984674	0.986671	0.986988	0.987663	0.988008	0.989807	0.986116	0.986192	0.98708	0.987747	0.986545	0.987983	1	0.985582	0.985582	0.985765	0.985308	0.986136	0.986139	0.985516	0.98553	0.985535	0.98753	0.987515	0.98753	0.986974	0.983827	0.98366
GCA_902399875.1	Species A2	0.984389	0.983409	0.985275	0.98536	0.98506	0.986	0.985674	0.984469	0.983462	0.983736	0.983876	0.983379	0.983152	0.984878	0.984078	0.984079	0.984077	0.983313	0.98258	0.982863	0.983923	0.985726	0.986256	0.985991	0.986446	0.985927	0.986382	0.986606	0.987257	0.987453	0.987375	0.987769	0.985699	1	1	0.995986	0.983812	0.984179	0.984829	0.98458	0.984796	0.985063	0.985464	0.985924	0.986037	0.98596	0.984887	0.985001
GCA_003437195.1	Species A2	0.984389	0.983409	0.985275	0.98536	0.98506	0.986	0.985674	0.984469	0.983462	0.983736	0.983876	0.983379	0.983152	0.984878	0.984078	0.984079	0.984077	0.983313	0.98258	0.982863	0.983923	0.985726	0.986256	0.985991	0.986446	0.985927	0.986382	0.986606	0.987257	0.987453	0.987375	0.987769	0.985699	1	1	0.995986	0.983812	0.984179	0.984829	0.98458	0.984796	0.985063	0.985464	0.985924	0.986037	0.98596	0.984887	0.985001
GCF_022492955.1	Species A2	0.984062	0.983637	0.984412	0.984596	0.984283	0.986165	0.985135	0.984277	0.983962	0.983633	0.98422	0.983682	0.982945	0.984905	0.984024	0.984026	0.984024	0.982704	0.982639	0.982874	0.983889	0.985396	0.986215	0.9859	0.986414	0.98625	0.985473	0.985427	0.98659	0.986449	0.98657	0.986485	0.985602	0.995793	0.995793	1	0.98409	0.984748	0.984373	0.985165	0.985121	0.985142	0.984737	0.984947	0.984752	0.985442	0.984362	0.984479
GCF_030412275.1	Species A2	0.983363	0.982896	0.984534	0.984604	0.984733	0.985635	0.98474	0.985086	0.984333	0.984439	0.984428	0.983418	0.983201	0.984732	0.984274	0.9843	0.9843	0.983881	0.982483	0.983112	0.985633	0.986293	0.98666	0.986355	0.986472	0.986426	0.985411	0.985395	0.986507	0.986579	0.986497	0.986991	0.986674	0.984775	0.984775	0.985043	1	0.999904	0.996422	0.98795	0.987945	0.98794	0.986285	0.98665	0.986598	0.986749	0.983782	0.983827
GCF_030412155.1	Species A2	0.982885	0.982435	0.984152	0.984199	0.984206	0.985362	0.984151	0.984622	0.983525	0.983296	0.983612	0.982917	0.982754	0.984161	0.984044	0.984068	0.98407	0.983531	0.981971	0.982622	0.984407	0.985548	0.986264	0.985929	0.98606	0.986012	0.984822	0.984729	0.985981	0.986075	0.985755	0.986586	0.985962	0.984232	0.984232	0.984387	0.998345	1	0.99594	0.987475	0.98743	0.987389	0.985849	0.986255	0.986139	0.98617	0.983512	0.983513
GCF_030412135.1	Species A2	0.983213	0.981991	0.983978	0.984034	0.983908	0.985275	0.984331	0.984135	0.983633	0.984072	0.984071	0.982182	0.982687	0.98426	0.984066	0.984123	0.984125	0.983269	0.982207	0.982107	0.984277	0.985684	0.985781	0.985716	0.985917	0.985712	0.984825	0.98486	0.986089	0.986227	0.986018	0.986761	0.985796	0.984729	0.984729	0.984216	0.994985	0.996016	1	0.987067	0.987063	0.987052	0.986053	0.98606	0.986061	0.986177	0.983489	0.983506
GCF_030412235.1	Species A2	0.984005	0.983069	0.984271	0.984388	0.984441	0.985571	0.984653	0.984703	0.984161	0.984744	0.984851	0.983584	0.983358	0.984413	0.984135	0.984189	0.984184	0.983598	0.981512	0.982877	0.985079	0.986565	0.986745	0.986543	0.986867	0.986624	0.985188	0.985294	0.986097	0.986727	0.986315	0.987129	0.98552	0.984674	0.984674	0.98522	0.986705	0.987279	0.987032	1	0.999846	0.999857	0.986622	0.986733	0.986572	0.985912	0.984102	0.984091
GCF_030412145.1	Species A2	0.984229	0.98299	0.984208	0.984177	0.984465	0.98553	0.984694	0.984961	0.984119	0.984787	0.985082	0.983582	0.983485	0.984383	0.984023	0.984076	0.984074	0.983448	0.981627	0.982765	0.98463	0.98628	0.986568	0.98634	0.986641	0.986403	0.98521	0.985251	0.98619	0.9867	0.986234	0.986975	0.985394	0.984785	0.984785	0.985107	0.986724	0.987135	0.986897	0.999887	1	0.999853	0.986699	0.986703	0.986614	0.986104	0.983991	0.983976
GCF_030412175.1	Species A2	0.983786	0.982698	0.983803	0.983842	0.984162	0.985127	0.984306	0.9844	0.984126	0.9845	0.984659	0.983151	0.983072	0.984056	0.983527	0.98358	0.983576	0.98315	0.98124	0.982292	0.984734	0.985971	0.986329	0.986025	0.98644	0.986186	0.98493	0.984942	0.985765	0.986283	0.985889	0.98671	0.985137	0.984597	0.984597	0.984748	0.98636	0.986952	0.986609	0.999606	0.999575	1	0.986258	0.986267	0.986183	0.985588	0.98353	0.983659
GCF_030122785.1	Species A2	0.984275	0.983315	0.984833	0.985139	0.984403	0.986825	0.984391	0.985044	0.98437	0.984938	0.98505	0.983771	0.983604	0.985599	0.984391	0.984452	0.984438	0.982939	0.982206	0.983089	0.986692	0.987711	0.987743	0.987924	0.98872	0.9885	0.986785	0.986725	0.987834	0.98831	0.98843	0.988271	0.987226	0.985408	0.985408	0.984429	0.985037	0.985887	0.98617	0.986532	0.986501	0.986511	1	0.99989	0.999655	0.998369	0.983743	0.983634
GCF_020181695.1	Species A2	0.984659	0.983182	0.98495	0.985035	0.984432	0.986811	0.984499	0.984987	0.98446	0.985249	0.98557	0.983695	0.983564	0.985585	0.984421	0.984497	0.984477	0.983478	0.98223	0.983169	0.986173	0.988005	0.988018	0.988191	0.988653	0.98852	0.986613	0.986868	0.987948	0.98836	0.988475	0.988757	0.987157	0.98604	0.98604	0.984848	0.98519	0.986258	0.986062	0.986675	0.986663	0.986681	0.99989	1	0.999615	0.998396	0.984265	0.983889
GCA_011800295.1	Species A2	0.984196	0.982874	0.984795	0.984699	0.98464	0.986636	0.984548	0.984937	0.984116	0.984442	0.984955	0.983467	0.98325	0.985522	0.98433	0.984417	0.984394	0.983356	0.982028	0.982876	0.984719	0.98707	0.987953	0.987709	0.988438	0.988333	0.98638	0.986357	0.987653	0.98794	0.988148	0.988633	0.986937	0.98556	0.98556	0.984589	0.984169	0.98593	0.985646	0.986578	0.986485	0.98648	0.999962	0.999855	1	0.998514	0.984079	0.984065
GCF_003813765.1	Species A2	0.984581	0.982415	0.984666	0.984608	0.984917	0.985986	0.984841	0.984821	0.984195	0.984708	0.984965	0.983318	0.982916	0.98464	0.983854	0.983879	0.983872	0.982797	0.981082	0.98275	0.985922	0.987431	0.987664	0.988545	0.9883	0.988439	0.9861	0.986145	0.986744	0.988264	0.988066	0.988952	0.986046	0.985203	0.985203	0.984481	0.984902	0.985918	0.985745	0.985386	0.985356	0.985271	0.998109	0.998052	0.997588	1	0.983713	0.98364
GCF_903797665.1	Species A2	0.984311	0.983865	0.983826	0.983928	0.984033	0.98458	0.983919	0.984675	0.983562	0.984341	0.984363	0.982659	0.9823	0.98387	0.983153	0.983181	0.983175	0.981925	0.982507	0.982447	0.983157	0.983896	0.984914	0.985383	0.985516	0.984817	0.984061	0.984087	0.984601	0.985307	0.984163	0.984513	0.983767	0.985195	0.985195	0.984426	0.983127	0.983706	0.983733	0.98428	0.984296	0.984263	0.984312	0.984695	0.984612	0.984408	1	0.999862
GCF_000217775.1	Species A2	0.984297	0.983736	0.983794	0.983775	0.983946	0.984551	0.983918	0.984757	0.983446	0.983902	0.98402	0.982784	0.982398	0.983908	0.983125	0.983155	0.983155	0.981728	0.982451	0.982411	0.983317	0.983719	0.984938	0.985457	0.985526	0.984976	0.983761	0.983671	0.984736	0.985321	0.984341	0.98454	0.983915	0.985214	0.985214	0.984309	0.983167	0.983487	0.983533	0.984204	0.984187	0.984173	0.984323	0.984751	0.984691	0.984613	0.999758	1
GCA_015159715.1	Species A2	0.983192	0.983117	0.9829	0.982952	0.98328	0.983835	0.983178	0.98414	0.982662	0.983119	0.982733	0.981953	0.981646	0.983098	0.982139	0.982138	0.982136	0.980927	0.981869	0.981715	0.982384	0.98271	0.983881	0.984554	0.984419	0.983753	0.982967	0.983083	0.983584	0.984247	0.983136	0.983595	0.982751	0.984394	0.984395	0.983227	0.982237	0.982889	0.982737	0.983451	0.983417	0.9834	0.983217	0.983617	0.983756	0.9837	0.998932	0.999
GCF_015710975.1	Species A2	0.984128	0.983719	0.983621	0.983821	0.983874	0.98469	0.983911	0.984673	0.983531	0.984097	0.984212	0.982897	0.982402	0.983873	0.983256	0.983256	0.98325	0.981942	0.982686	0.982471	0.983309	0.983789	0.984884	0.985401	0.985641	0.984739	0.983831	0.983832	0.984836	0.985404	0.984244	0.984671	0.983787	0.985257	0.985257	0.984423	0.982962	0.983527	0.983527	0.984336	0.984286	0.984252	0.984519	0.984905	0.984702	0.984679	0.999723	0.99969
GCF_015710815.1	Species A2	0.984065	0.983632	0.983686	0.983851	0.983806	0.984584	0.983871	0.984506	0.983384	0.983707	0.984005	0.982753	0.982254	0.983817	0.9831	0.983099	0.983101	0.981658	0.982471	0.982371	0.982809	0.983676	0.984786	0.985198	0.985461	0.984603	0.983727	0.983758	0.984776	0.985263	0.984198	0.984583	0.983645	0.985068	0.985068	0.984374	0.982699	0.983334	0.983397	0.984264	0.984256	0.98421	0.984431	0.984786	0.98464	0.984681	0.999634	0.999676
GCF_900454525.1	Species A2	0.984127	0.983694	0.983645	0.983825	0.983676	0.984512	0.983909	0.984691	0.983457	0.984033	0.984087	0.982915	0.982285	0.983879	0.983164	0.98319	0.983191	0.981865	0.982414	0.982461	0.983256	0.983474	0.984669	0.985184	0.98537	0.984803	0.983825	0.983822	0.98463	0.985138	0.984253	0.984635	0.983599	0.985202	0.985202	0.984354	0.982847	0.983264	0.983583	0.984266	0.984271	0.984196	0.984168	0.984574	0.984466	0.984405	0.999674	0.999716
GCF_029203955.1	Species A2	0.984004	0.98367	0.983596	0.983719	0.983703	0.984504	0.983736	0.984565	0.983333	0.984188	0.984199	0.982841	0.982299	0.983709	0.982996	0.983021	0.983022	0.981801	0.982352	0.982343	0.983471	0.983634	0.984726	0.985312	0.985442	0.98476	0.983825	0.983878	0.984557	0.985037	0.984033	0.984434	0.983544	0.985112	0.985112	0.984123	0.982867	0.983269	0.983471	0.984296	0.984301	0.984216	0.984209	0.984615	0.984528	0.984562	0.999649	0.999672
GCF_022811565.1	Species A2	0.983922	0.983684	0.983277	0.983437	0.983872	0.984447	0.98381	0.984746	0.983408	0.983789	0.983806	0.982759	0.982398	0.984043	0.982926	0.98296	0.982961	0.981526	0.982504	0.982424	0.98294	0.983484	0.984829	0.985327	0.985424	0.984542	0.983436	0.983646	0.984448	0.985046	0.983867	0.984345	0.98354	0.984925	0.984925	0.983978	0.982885	0.983502	0.983552	0.984294	0.984262	0.98428	0.983987	0.984365	0.984255	0.984165	0.999688	0.999719
GCF_015845785.1	Species A2	0.98352	0.983072	0.983146	0.983248	0.983613	0.98427	0.983263	0.984334	0.982878	0.982935	0.983391	0.982173	0.981671	0.983519	0.982497	0.982461	0.982498	0.980968	0.982256	0.981913	0.982492	0.983111	0.984021	0.984805	0.985053	0.984298	0.982996	0.983	0.984309	0.98479	0.983309	0.983573	0.983341	0.98485	0.98485	0.983872	0.982482	0.983367	0.98334	0.984064	0.984143	0.983909	0.98328	0.984031	0.984076	0.98412	0.999178	0.999536
GCA_020093165.1	Species A2	0.982927	0.98239	0.984115	0.984124	0.983674	0.985698	0.983265	0.986384	0.984922	0.985371	0.985429	0.984337	0.984242	0.985347	0.985325	0.985418	0.985413	0.984468	0.982221	0.983001	0.983806	0.985002	0.98575	0.984828	0.985732	0.985204	0.984386	0.984233	0.985329	0.985453	0.984934	0.985051	0.985252	0.98418	0.98418	0.983756	0.985066	0.985524	0.985558	0.986277	0.986326	0.986305	0.985048	0.985089	0.9849	0.98584	0.983249	0.983259
GCA_020093005.1	Species A2	0.982821	0.982296	0.983855	0.983884	0.983458	0.985471	0.983023	0.98626	0.984761	0.985251	0.985218	0.98441	0.984134	0.985282	0.985096	0.985177	0.985174	0.984565	0.981792	0.983034	0.983843	0.984941	0.98556	0.984514	0.985601	0.985091	0.98418	0.984078	0.985061	0.985239	0.984731	0.984745	0.985123	0.984055	0.984055	0.983704	0.98468	0.985276	0.985401	0.985967	0.986	0.985969	0.984787	0.984829	0.984716	0.985521	0.982755	0.982836
GCF_013346085.1	Species A2	0.982426	0.982212	0.983684	0.983718	0.983507	0.985582	0.982954	0.98611	0.984794	0.984828	0.985085	0.984422	0.98402	0.985258	0.985256	0.985316	0.985315	0.984681	0.981631	0.982864	0.983184	0.984371	0.985505	0.984695	0.98555	0.985132	0.984134	0.984008	0.985103	0.985284	0.98436	0.984723	0.985004	0.983879	0.983879	0.98375	0.984126	0.985216	0.985266	0.985871	0.985817	0.985828	0.984789	0.984824	0.984616	0.985555	0.982764	0.982672
GCF_013346005.1	Species A2	0.982616	0.982426	0.983903	0.983883	0.983671	0.985754	0.983278	0.98632	0.984882	0.985041	0.98523	0.984548	0.984129	0.985347	0.985418	0.985472	0.98547	0.984796	0.982029	0.983102	0.983034	0.984437	0.985686	0.984597	0.985698	0.985245	0.984195	0.984131	0.985237	0.98538	0.984472	0.984817	0.985231	0.983997	0.983997	0.983713	0.984119	0.985169	0.985316	0.985868	0.985809	0.985783	0.984852	0.98486	0.984701	0.9857	0.982919	0.982911
GCF_013346055.1	Species A2	0.982559	0.982336	0.983744	0.983652	0.983519	0.985591	0.983086	0.986276	0.984772	0.985037	0.984936	0.984374	0.983947	0.985212	0.985137	0.985225	0.985223	0.984695	0.981615	0.982856	0.982994	0.984196	0.985682	0.984333	0.985583	0.985244	0.984087	0.983982	0.985192	0.985312	0.984507	0.984797	0.985247	0.983934	0.983934	0.983694	0.984098	0.98513	0.985304	0.985842	0.985771	0.985733	0.984702	0.984722	0.984662	0.9855	0.982686	0.982745
GCF_013345925.1	Species A2	0.982481	0.982193	0.983639	0.983628	0.983492	0.985567	0.983082	0.986252	0.984682	0.984938	0.984985	0.984375	0.983988	0.985264	0.985179	0.985267	0.985266	0.984649	0.981748	0.982828	0.982997	0.984265	0.985654	0.984392	0.985599	0.985125	0.984112	0.983992	0.985218	0.985361	0.984422	0.98475	0.985117	0.98393	0.98393	0.983666	0.984053	0.985114	0.985169	0.985808	0.985727	0.985733	0.984663	0.984685	0.984596	0.985481	0.982646	0.982686
GCF_013346045.1	Species A2	0.982484	0.982029	0.983739	0.983654	0.983511	0.985513	0.983084	0.986293	0.984729	0.984859	0.984967	0.984365	0.983973	0.985269	0.98512	0.985174	0.985172	0.984574	0.981585	0.982767	0.982599	0.984217	0.985643	0.984273	0.985579	0.985101	0.983949	0.983761	0.985214	0.985351	0.984442	0.98476	0.985102	0.983834	0.983834	0.983684	0.98399	0.984984	0.985039	0.985767	0.985753	0.985691	0.984675	0.984684	0.984548	0.985443	0.982532	0.982734
GCF_013345675.1	Species A2	0.98248	0.982107	0.983715	0.983656	0.983393	0.985569	0.982988	0.98624	0.984673	0.984906	0.984876	0.984349	0.983997	0.985251	0.985186	0.985246	0.985243	0.984549	0.981528	0.982834	0.982938	0.984258	0.985618	0.984373	0.985601	0.985061	0.984075	0.983864	0.985179	0.985311	0.984472	0.984789	0.985116	0.983919	0.983919	0.983663	0.983894	0.984995	0.985127	0.985718	0.985679	0.985636	0.984702	0.984725	0.984659	0.985506	0.982577	0.982578
GCF_013345985.1	Species A2	0.982523	0.982095	0.983657	0.983689	0.983495	0.985535	0.983016	0.986178	0.984671	0.984678	0.984985	0.984368	0.983969	0.985189	0.985263	0.985317	0.985316	0.98471	0.981859	0.982857	0.98285	0.984114	0.985565	0.984342	0.985536	0.985138	0.983994	0.983903	0.985148	0.985225	0.984442	0.984842	0.98522	0.983808	0.983808	0.983652	0.98416	0.985008	0.985065	0.98579	0.985712	0.98572	0.984651	0.984683	0.984397	0.985421	0.982659	0.982916
GCF_013345725.1	Species A2	0.982528	0.982285	0.983725	0.983759	0.983503	0.98561	0.983062	0.986228	0.984742	0.984724	0.98494	0.984429	0.983989	0.985293	0.985308	0.985362	0.98536	0.984715	0.981786	0.98284	0.982959	0.984211	0.985654	0.984459	0.985597	0.985211	0.984041	0.983941	0.985193	0.985343	0.984459	0.984833	0.985175	0.983936	0.983936	0.983725	0.984224	0.985	0.985242	0.985826	0.985751	0.985751	0.984677	0.984701	0.984522	0.985491	0.982655	0.9828
GCF_013346015.1	Species A2	0.982508	0.982291	0.983692	0.983724	0.983388	0.985566	0.98294	0.986123	0.984669	0.98489	0.985095	0.984354	0.98396	0.985163	0.985269	0.985295	0.985292	0.984666	0.981681	0.982911	0.983017	0.984327	0.985598	0.984463	0.985575	0.985152	0.984093	0.98399	0.985092	0.985221	0.98447	0.984831	0.985151	0.983888	0.983888	0.983624	0.984149	0.985155	0.985315	0.985849	0.985752	0.985781	0.984689	0.98471	0.984579	0.985545	0.982696	0.982712
GCF_019749095.1	Species A2	0.982425	0.981813	0.983441	0.983368	0.983366	0.985348	0.98279	0.985999	0.98447	0.984528	0.984902	0.984143	0.983934	0.984982	0.984946	0.984969	0.984968	0.98441	0.98148	0.982723	0.982275	0.984052	0.985306	0.983971	0.985351	0.984903	0.983992	0.983756	0.984999	0.985101	0.984209	0.984614	0.984803	0.983846	0.983846	0.983425	0.983865	0.985001	0.985085	0.985862	0.985848	0.985861	0.984572	0.984619	0.984478	0.985323	0.982381	0.982537
GCF_019749075.1	Species A2	0.982676	0.981992	0.98372	0.983637	0.98351	0.985504	0.982961	0.986059	0.984661	0.984964	0.985124	0.984296	0.984088	0.985144	0.985099	0.985156	0.985152	0.984596	0.981693	0.982926	0.982808	0.984152	0.98546	0.984236	0.985526	0.985073	0.984236	0.98416	0.985142	0.985257	0.984326	0.984727	0.984893	0.983955	0.983955	0.983598	0.98398	0.985237	0.985202	0.985941	0.985875	0.985875	0.984784	0.984826	0.984707	0.985492	0.982519	0.982747
GCF_019749165.1	Species A2	0.982758	0.982077	0.983862	0.983769	0.983684	0.985612	0.983125	0.986132	0.984712	0.984861	0.985186	0.984308	0.984088	0.985216	0.985253	0.985316	0.985315	0.984734	0.981854	0.983068	0.982747	0.984471	0.985546	0.984457	0.985611	0.985198	0.984254	0.984118	0.985179	0.985312	0.984418	0.984752	0.984825	0.983987	0.983987	0.983764	0.983929	0.985154	0.985244	0.985885	0.98591	0.985887	0.984889	0.984927	0.984744	0.985531	0.982821	0.982901
GCF_019749115.1	Species A2	0.98269	0.982218	0.983709	0.983659	0.983533	0.985602	0.983137	0.986173	0.984737	0.984958	0.985293	0.984399	0.984159	0.985309	0.985139	0.985236	0.985236	0.984518	0.981952	0.982894	0.982727	0.984492	0.985491	0.984477	0.98551	0.985007	0.984212	0.984076	0.984983	0.985188	0.984312	0.984699	0.985022	0.984051	0.984051	0.983686	0.984142	0.985195	0.985389	0.986019	0.985998	0.986027	0.984908	0.98494	0.984847	0.985534	0.9828	0.982865
GCF_003052505.1	Species A2	0.982664	0.981438	0.983187	0.983141	0.983577	0.984826	0.983132	0.985502	0.984386	0.984702	0.984718	0.983475	0.983217	0.984391	0.984446	0.984502	0.984491	0.983598	0.981894	0.982331	0.982346	0.984326	0.984998	0.984767	0.984938	0.984709	0.983545	0.98353	0.98444	0.984489	0.983858	0.984806	0.984389	0.983613	0.983628	0.983692	0.98439	0.984753	0.984837	0.985506	0.985569	0.98553	0.984831	0.984824	0.984614	0.984964	0.982853	0.983033
GCA_011800705.1	Species A2	0.982837	0.981995	0.983029	0.982992	0.983651	0.984928	0.983345	0.984805	0.98378	0.983902	0.983672	0.983076	0.982827	0.98376	0.984132	0.984222	0.984221	0.983444	0.981343	0.982118	0.981884	0.983442	0.985045	0.984896	0.985246	0.984776	0.983523	0.983374	0.984498	0.984513	0.983356	0.984692	0.984487	0.983531	0.983531	0.983809	0.983155	0.984269	0.98447	0.984919	0.984825	0.985073	0.984746	0.984799	0.984598	0.984896	0.98208	0.981817
GCA_011800645.1	Species A2	0.982661	0.981747	0.982982	0.982968	0.983716	0.984956	0.983383	0.984772	0.983748	0.98389	0.983548	0.983004	0.98282	0.983756	0.984021	0.984087	0.984081	0.983467	0.981199	0.981942	0.981902	0.983375	0.985053	0.984651	0.985147	0.984779	0.983365	0.983323	0.984497	0.984518	0.983466	0.984643	0.984518	0.983429	0.983429	0.983762	0.982842	0.984167	0.984164	0.985039	0.984989	0.985106	0.984555	0.984601	0.984508	0.984694	0.981842	0.981729
GCA_011800615.1	Species A2	0.983023	0.981941	0.983351	0.983244	0.983918	0.985004	0.983519	0.985052	0.984012	0.983973	0.983728	0.983196	0.982947	0.983895	0.984086	0.984176	0.984172	0.983519	0.981239	0.982194	0.981904	0.983684	0.985105	0.984714	0.985214	0.984773	0.983494	0.983399	0.984527	0.984558	0.983506	0.9847	0.984609	0.983523	0.983523	0.983805	0.982941	0.984135	0.984411	0.984994	0.984908	0.985128	0.98481	0.984848	0.984564	0.984758	0.982046	0.98207
GCA_011800655.1	Species A2	0.983024	0.982068	0.983193	0.983152	0.983736	0.985094	0.983421	0.98509	0.984074	0.984092	0.983947	0.98329	0.983058	0.984088	0.984311	0.984416	0.984411	0.983492	0.981431	0.982349	0.981933	0.983655	0.985126	0.984744	0.985277	0.984734	0.983745	0.983701	0.984594	0.984662	0.983561	0.984664	0.984599	0.983482	0.983482	0.983945	0.98352	0.984342	0.984421	0.985117	0.985022	0.985209	0.98495	0.984978	0.984782	0.98503	0.982043	0.982162
GCA_019042715.1	Species A1	0.948503	0.949509	0.949105	0.949053	0.94852	0.948175	0.947781	0.948157	0.948723	0.947927	0.948536	0.949923	0.949941	0.948923	0.949528	0.949528	0.949512	0.949507	0.950822	0.949747	0.946389	0.947418	0.947804	0.947169	0.947682	0.947774	0.947901	0.947979	0.947508	0.947355	0.947083	0.947212	0.947514	0.947798	0.947798	0.947517	0.946648	0.946786	0.946837	0.94688	0.946936	0.946887	0.947242	0.947562	0.94772	0.94768	0.948742	0.948607
GCF_001662815.1	Species A1	0.948835	0.948694	0.947905	0.947877	0.9482	0.947726	0.94757	0.948199	0.948664	0.947829	0.948237	0.949459	0.948581	0.948439	0.948921	0.948952	0.948938	0.94808	0.950258	0.949314	0.945333	0.946832	0.947089	0.947001	0.947164	0.947464	0.946711	0.94687	0.946151	0.946682	0.946653	0.947104	0.946925	0.947356	0.947356	0.946393	0.94597	0.946727	0.946509	0.946431	0.946454	0.946388	0.946899	0.947033	0.947099	0.946653	0.948152	0.947826
GCF_000520795.1	Species A1	0.947686	0.948181	0.94791	0.947851	0.947704	0.947401	0.947158	0.947376	0.947517	0.946673	0.9473	0.948711	0.948631	0.947542	0.948592	0.948628	0.948625	0.948845	0.949749	0.948243	0.944394	0.945952	0.946397	0.946374	0.946509	0.946602	0.94669	0.946701	0.946507	0.946493	0.945779	0.946557	0.946379	0.946834	0.946834	0.946657	0.94558	0.946274	0.94603	0.946008	0.946182	0.947961	0.946587	0.946633	0.946662	0.94645	0.947388	0.947387
GCA_001049835.1	Species A1	0.947257	0.947324	0.946806	0.946789	0.947799	0.947169	0.946877	0.94698	0.947481	0.946038	0.946741	0.948827	0.948517	0.947718	0.948645	0.948624	0.948678	0.948201	0.949394	0.94832	0.943508	0.944978	0.946067	0.945692	0.945903	0.94625	0.945674	0.946093	0.94556	0.94584	0.945279	0.945925	0.945595	0.946036	0.946036	0.946151	0.945635	0.946186	0.945929	0.945822	0.945869	0.945761	0.945657	0.945675	0.945783	0.945571	0.947276	0.946613
GCF_001481575.1	Species A1	0.94758	0.948282	0.948049	0.948042	0.948043	0.947467	0.947636	0.947242	0.947503	0.946705	0.94728	0.948621	0.948676	0.947534	0.949092	0.949059	0.949119	0.949167	0.950451	0.948811	0.945034	0.945926	0.946611	0.946493	0.946821	0.947122	0.946932	0.946969	0.946748	0.94669	0.946118	0.946866	0.946323	0.946826	0.946826	0.946931	0.945611	0.945896	0.946233	0.945605	0.945853	0.94593	0.94609	0.946466	0.946642	0.945619	0.947744	0.947618
GCA_003856555.1	Species A1	0.948384	0.948626	0.94773	0.947867	0.94844	0.94759	0.947281	0.948041	0.948257	0.947268	0.94824	0.949429	0.949163	0.948482	0.949108	0.949146	0.949146	0.948893	0.949916	0.949597	0.945052	0.946331	0.947283	0.946845	0.947107	0.947261	0.946805	0.947378	0.946905	0.946889	0.946217	0.947046	0.946688	0.947183	0.947183	0.947513	0.945963	0.946685	0.9465	0.946503	0.946555	0.946495	0.947041	0.947011	0.946978	0.946705	0.948724	0.948284
GCF_005217485.1	Species A1	0.947341	0.94822	0.946689	0.946645	0.947527	0.947103	0.946765	0.947154	0.947603	0.946638	0.947084	0.948879	0.948623	0.948289	0.94935	0.949272	0.949334	0.948761	0.950561	0.94939	0.945223	0.945919	0.946357	0.946595	0.946359	0.946397	0.946183	0.946273	0.946197	0.946261	0.946356	0.946562	0.946049	0.946761	0.946761	0.946192	0.945667	0.94578	0.945873	0.945834	0.945866	0.945837	0.945947	0.945989	0.946359	0.946049	0.946912	0.946883
GCF_034085295.1	Species A1	0.947798	0.948235	0.947561	0.94771	0.947915	0.947036	0.947381	0.946982	0.947519	0.946867	0.947377	0.949068	0.948798	0.947935	0.949584	0.949564	0.949623	0.949684	0.950806	0.949209	0.94457	0.945625	0.946532	0.946244	0.946623	0.946877	0.946857	0.947372	0.946306	0.94648	0.94609	0.946834	0.946251	0.946662	0.946662	0.946908	0.945553	0.946155	0.946119	0.945799	0.945819	0.945772	0.946535	0.946566	0.946352	0.945602	0.947735	0.947446
GCF_000164985.3	Species A1	0.947671	0.94807	0.947447	0.947617	0.947838	0.946986	0.947321	0.947114	0.947415	0.946701	0.947218	0.94882	0.948648	0.947712	0.949398	0.949439	0.949436	0.94956	0.950545	0.9492	0.944627	0.945603	0.946353	0.946171	0.946458	0.946749	0.947036	0.94743	0.946301	0.946523	0.946138	0.946744	0.946252	0.946724	0.946724	0.94673	0.9458	0.946213	0.94613	0.945756	0.94584	0.945787	0.946465	0.946495	0.946318	0.9456	0.947742	0.947444
GCF_000237325.1	Species A1	0.947969	0.948349	0.947374	0.947632	0.947943	0.947297	0.947416	0.947198	0.947571	0.946756	0.947545	0.949196	0.948652	0.947802	0.949491	0.94953	0.94953	0.949186	0.950697	0.949106	0.944682	0.945983	0.946522	0.946242	0.946821	0.946965	0.946895	0.947316	0.945901	0.946427	0.946246	0.947066	0.945951	0.946749	0.946749	0.946708	0.945428	0.946078	0.94608	0.94564	0.945728	0.947462	0.946817	0.946837	0.946539	0.945469	0.947524	0.947193
GCA_002872435.1	Species A1	0.948603	0.949183	0.948202	0.948174	0.949126	0.948423	0.948152	0.948116	0.948651	0.947515	0.948091	0.949764	0.949241	0.948735	0.94999	0.950044	0.95003	0.950179	0.950521	0.949078	0.944977	0.946694	0.948038	0.947563	0.947981	0.947834	0.947358	0.947704	0.947477	0.947546	0.946669	0.947588	0.947526	0.947594	0.947594	0.947946	0.946643	0.947138	0.947122	0.947358	0.947348	0.947412	0.947013	0.946973	0.94688	0.946885	0.948832	0.948528
GCA_001477135.1	Species A1	0.947863	0.948635	0.948231	0.948259	0.948811	0.948257	0.948001	0.947679	0.948205	0.947259	0.947915	0.949237	0.949127	0.948387	0.949539	0.949592	0.949597	0.94947	0.950432	0.948692	0.944787	0.946094	0.947159	0.947225	0.94734	0.947198	0.947227	0.947384	0.947284	0.947263	0.946371	0.947147	0.94709	0.947505	0.947505	0.947381	0.946507	0.947049	0.946847	0.946991	0.946983	0.946966	0.946716	0.946721	0.94668	0.946586	0.948756	0.948584
GCF_014854715.1	Species A1	0.948589	0.948977	0.948197	0.948301	0.949164	0.948589	0.9484	0.948277	0.948804	0.947687	0.948256	0.950236	0.949545	0.949649	0.950634	0.950664	0.950696	0.949847	0.951426	0.949989	0.944757	0.946483	0.947679	0.947171	0.947606	0.94761	0.947374	0.947879	0.947432	0.947628	0.946756	0.947606	0.947908	0.947621	0.947621	0.94748	0.946822	0.947425	0.947368	0.947156	0.94718	0.947127	0.947189	0.947291	0.947198	0.947048	0.948303	0.94811
GCF_000819665.1	Species A1	0.948654	0.94891	0.948639	0.94877	0.947606	0.948422	0.94842	0.947912	0.948533	0.9474	0.948123	0.950015	0.949452	0.949363	0.950296	0.950305	0.9503	0.950363	0.951137	0.948476	0.944701	0.946447	0.946148	0.947227	0.947727	0.947668	0.947532	0.94802	0.946462	0.946384	0.946504	0.947435	0.947375	0.94752	0.94752	0.947738	0.946552	0.947398	0.947207	0.946922	0.946908	0.946875	0.947051	0.947093	0.946909	0.945636	0.948838	0.948598
GCA_011066125.1	Species A1	0.949693	0.949804	0.949317	0.949341	0.948875	0.948867	0.948385	0.949035	0.949122	0.948297	0.948824	0.949918	0.950043	0.948469	0.949783	0.949841	0.949839	0.949595	0.950866	0.950178	0.94643	0.948133	0.948426	0.948572	0.948695	0.948695	0.948908	0.948809	0.948426	0.948586	0.948116	0.948507	0.9479	0.948716	0.948716	0.948422	0.946791	0.947501	0.947594	0.947455	0.947504	0.9476	0.948623	0.948634	0.949004	0.948183	0.947801	0.947896
GCA_011066085.1	Species A1	0.949702	0.949743	0.949518	0.94947	0.949048	0.948887	0.94861	0.949219	0.948986	0.948394	0.949043	0.949945	0.950016	0.948445	0.949891	0.949841	0.94991	0.949772	0.950797	0.950104	0.947018	0.94812	0.948547	0.948715	0.948928	0.948925	0.949101	0.949139	0.948506	0.948684	0.948215	0.948634	0.948093	0.94876	0.94876	0.948604	0.947068	0.947717	0.947733	0.947539	0.94752	0.94759	0.948591	0.948603	0.94881	0.948104	0.947763	0.947791
GCF_031757035.1	Species B2	0.898698	0.898275	0.89784	0.897191	0.898568	0.898573	0.898413	0.897702	0.898596	0.897584	0.898789	0.89964	0.898182	0.899231	0.899188	0.899217	0.899225	0.898698	0.898371	0.898308	0.895904	0.89792	0.898737	0.897518	0.898978	0.898736	0.898112	0.898874	0.898823	0.898759	0.897799	0.898887	0.898495	0.897842	0.897888	0.898209	0.897507	0.898158	0.898377	0.898136	0.898118	0.898218	0.899185	0.899141	0.897925	0.898302	0.896948	0.896465
GCF_028751565.1	Species B2	0.899605	0.899018	0.899423	0.898868	0.899648	0.899614	0.899445	0.898847	0.900036	0.898251	0.899702	0.900301	0.899342	0.900461	0.899825	0.899848	0.899847	0.899535	0.899495	0.898846	0.896638	0.898152	0.899006	0.898087	0.89952	0.899414	0.898711	0.899544	0.899348	0.899233	0.898676	0.899256	0.899286	0.898264	0.898264	0.899284	0.898357	0.898618	0.898454	0.899176	0.899293	0.899275	0.899389	0.89939	0.898464	0.898194	0.89967	0.899164
GCF_023586765.2	Species B2	0.898581	0.89782	0.898085	0.897557	0.899317	0.899231	0.898953	0.898164	0.89948	0.897153	0.898443	0.899258	0.898368	0.899258	0.899516	0.899484	0.899481	0.898741	0.898575	0.897538	0.896071	0.897372	0.899468	0.898807	0.899421	0.899232	0.897593	0.898473	0.899704	0.899439	0.899623	0.899679	0.899136	0.898483	0.898483	0.899052	0.89812	0.898473	0.898464	0.899383	0.899392	0.899365	0.898735	0.898691	0.89785	0.898204	0.898718	0.898027
GCF_030812515.1	Species B2	0.898496	0.897764	0.898566	0.898435	0.898066	0.89847	0.898282	0.898335	0.898618	0.897794	0.898587	0.898638	0.898501	0.898766	0.898261	0.898231	0.898284	0.898332	0.898467	0.897605	0.896193	0.898305	0.898354	0.898376	0.89813	0.898596	0.899256	0.899089	0.898458	0.898391	0.897733	0.898456	0.898345	0.89824	0.89824	0.897974	0.897608	0.898254	0.898574	0.898443	0.898424	0.898417	0.898541	0.898593	0.898724	0.898681	0.89821	0.897881
GCF_034321965.1	Species B	0.89625	0.896045	0.896208	0.896034	0.896379	0.896018	0.895875	0.896239	0.896049	0.895957	0.896544	0.896476	0.8963	0.896589	0.896482	0.896386	0.896436	0.896292	0.896734	0.896659	0.89421	0.895872	0.896415	0.89589	0.896358	0.896273	0.896446	0.896337	0.896487	0.896528	0.895565	0.896285	0.896005	0.896221	0.896221	0.896075	0.895359	0.8957	0.89585	0.895943	0.896006	0.896004	0.89627	0.89626	0.896309	0.896375	0.895084	0.895077
GCA_024213605.1	Species B3	0.897162	0.896653	0.896669	0.896579	0.896675	0.896698	0.896434	0.896769	0.897238	0.896558	0.89712	0.896909	0.8969	0.896732	0.896922	0.896945	0.896993	0.89671	0.896658	0.896351	0.89484	0.896775	0.897077	0.897092	0.897105	0.897042	0.896829	0.897087	0.897096	0.896973	0.896626	0.897088	0.897052	0.896915	0.896915	0.8966	0.896005	0.896757	0.896851	0.896639	0.896699	0.896729	0.897398	0.897379	0.897278	0.897257	0.896404	0.896451
GCF_034321805.1	Species B3	0.896161	0.89597	0.896221	0.896087	0.896347	0.896071	0.896005	0.896612	0.8965	0.895702	0.895972	0.896421	0.896291	0.896267	0.896586	0.896502	0.896694	0.896397	0.896274	0.895806	0.893915	0.896092	0.896443	0.896412	0.896352	0.896752	0.896664	0.896637	0.896748	0.896587	0.895787	0.896588	0.896644	0.896261	0.896261	0.896061	0.894432	0.895555	0.895882	0.896287	0.896341	0.896365	0.896496	0.896615	0.896614	0.896658	0.89602	0.895954
GCA_024213325.1	Species B3	0.896309	0.895799	0.89557	0.8954	0.896759	0.896675	0.8964	0.896657	0.896918	0.895707	0.896099	0.897036	0.896817	0.897267	0.897509	0.897566	0.897568	0.897069	0.897038	0.895878	0.894403	0.896308	0.896656	0.896814	0.896761	0.897075	0.896023	0.896209	0.896606	0.896893	0.896589	0.896769	0.897028	0.896771	0.896771	0.896644	0.896125	0.896885	0.897012	0.897014	0.897066	0.897111	0.896201	0.89621	0.896572	0.896221	0.896169	0.896367
GCA_021530955.1	Species B3	0.897658	0.896878	0.896826	0.896473	0.897506	0.897194	0.897246	0.896862	0.897938	0.896473	0.897432	0.897508	0.89626	0.897608	0.897968	0.897849	0.897953	0.897142	0.897136	0.896824	0.894889	0.896172	0.897293	0.896306	0.897326	0.897592	0.896403	0.897402	0.897543	0.897566	0.896685	0.89736	0.897337	0.896569	0.896569	0.897018	0.896396	0.89662	0.896773	0.896977	0.896974	0.89708	0.897386	0.897391	0.8967	0.896842	0.896893	0.896426
GCA_011066115.1	Species B3	0.897025	0.896567	0.896795	0.896628	0.897145	0.896664	0.896623	0.896799	0.896872	0.896053	0.896577	0.896855	0.896837	0.897101	0.897469	0.897367	0.89747	0.897254	0.896954	0.896657	0.894611	0.896849	0.897341	0.897003	0.897134	0.897024	0.897108	0.897065	0.897558	0.897324	0.896908	0.897582	0.896978	0.896694	0.896694	0.896741	0.896119	0.896963	0.89694	0.89682	0.896789	0.896922	0.897351	0.897322	0.897257	0.89752	0.896092	0.896118
GCF_023586725.2	Species B3	0.898844	0.897271	0.898142	0.897722	0.898447	0.898436	0.898261	0.897357	0.898476	0.896957	0.898145	0.898188	0.897108	0.898568	0.898789	0.898757	0.898809	0.898017	0.897889	0.897225	0.895143	0.897161	0.898054	0.897313	0.898427	0.898462	0.897431	0.89793	0.898717	0.898701	0.898163	0.898828	0.89836	0.897864	0.897864	0.898279	0.897248	0.897875	0.898163	0.898151	0.898141	0.898236	0.898581	0.898574	0.897678	0.897705	0.897771	0.897339
GCF_023586685.2	Species B3	0.897848	0.897391	0.897643	0.897203	0.897911	0.897988	0.897728	0.897394	0.897973	0.896348	0.897938	0.897873	0.896967	0.897643	0.898581	0.898516	0.898612	0.89793	0.897403	0.896997	0.89505	0.896914	0.897964	0.897048	0.898105	0.898182	0.897215	0.897935	0.898294	0.897968	0.897383	0.897933	0.89802	0.896878	0.896878	0.897565	0.896856	0.897251	0.897516	0.897547	0.897626	0.897648	0.898024	0.898208	0.897395	0.897594	0.897598	0.897139
GCF_001719045.1	Species B3	0.898508	0.897994	0.897981	0.89755	0.898439	0.898377	0.898097	0.897698	0.898804	0.896948	0.898337	0.898386	0.897433	0.898391	0.898589	0.89861	0.898609	0.898364	0.897993	0.897647	0.894994	0.897337	0.898419	0.897294	0.898489	0.89868	0.897658	0.898073	0.898402	0.898239	0.897883	0.898454	0.898478	0.897306	0.897306	0.898287	0.897113	0.89808	0.89778	0.897945	0.898054	0.898062	0.898799	0.898694	0.897686	0.898086	0.897507	0.897135
GCF_001593085.1	Species B3	0.897727	0.897501	0.897153	0.897157	0.897893	0.897181	0.897348	0.897419	0.897962	0.897049	0.897553	0.89766	0.897269	0.897784	0.89786	0.897778	0.897876	0.897503	0.897568	0.897458	0.895353	0.897415	0.897857	0.89741	0.897655	0.898107	0.897451	0.897387	0.897175	0.897314	0.897335	0.897544	0.897552	0.896675	0.896627	0.896839	0.896733	0.897502	0.897188	0.89724	0.897251	0.897323	0.897764	0.897714	0.89784	0.897695	0.896833	0.896464
GCA_024213565.1	Species B3	0.897644	0.897243	0.897367	0.897092	0.898003	0.89797	0.898064	0.897933	0.898576	0.896487	0.897478	0.898573	0.898322	0.898295	0.898734	0.898718	0.898806	0.897946	0.897681	0.896965	0.894501	0.897033	0.898216	0.897935	0.89831	0.898168	0.89775	0.897518	0.897639	0.898069	0.89731	0.898166	0.897786	0.897923	0.897923	0.897704	0.896984	0.897921	0.897881	0.897915	0.897876	0.898043	0.897761	0.897722	0.897642	0.897188	0.897071	0.89729
SV13	Species B3	0.898854	0.898818	0.898844	0.898594	0.898936	0.899314	0.898937	0.899233	0.899524	0.897939	0.89874	0.899401	0.899176	0.89914	0.899544	0.899573	0.899585	0.898825	0.898785	0.898246	0.896374	0.898704	0.899419	0.899294	0.899471	0.899411	0.898889	0.898515	0.899452	0.899343	0.898753	0.899322	0.899168	0.899197	0.899197	0.899279	0.897563	0.898745	0.898773	0.899092	0.899125	0.899155	0.899221	0.899194	0.899009	0.899163	0.89872	0.898654
GCF_034321845.1	Species B3	0.897255	0.896538	0.896926	0.896806	0.897601	0.897594	0.897421	0.897519	0.897898	0.896174	0.896893	0.897847	0.89765	0.897882	0.898565	0.898549	0.898647	0.897648	0.897687	0.896479	0.894137	0.896393	0.897713	0.897328	0.897771	0.898493	0.897314	0.896959	0.897945	0.897672	0.896976	0.897891	0.897725	0.897687	0.897687	0.897996	0.896393	0.89703	0.896999	0.89725	0.897142	0.897286	0.897246	0.897332	0.89721	0.897165	0.897338	0.897504
GCF_034321765.1	Species B3	0.896829	0.896299	0.896725	0.896612	0.897482	0.897482	0.897365	0.897141	0.897678	0.895741	0.896277	0.897624	0.89757	0.897549	0.89845	0.898381	0.898533	0.897347	0.897645	0.896295	0.893613	0.896417	0.897469	0.897183	0.897369	0.898216	0.896973	0.896717	0.897762	0.897658	0.896859	0.897634	0.897405	0.897743	0.897743	0.897886	0.896271	0.8968	0.896563	0.897194	0.897196	0.897203	0.896977	0.897028	0.896953	0.896892	0.896975	0.897234
GCA_014692735.1	Species B3	0.898718	0.898828	0.898191	0.897691	0.899816	0.899539	0.899341	0.899378	0.900049	0.898214	0.898838	0.899926	0.898629	0.89971	0.899893	0.899909	0.899909	0.899529	0.899709	0.897985	0.896746	0.898068	0.899687	0.898734	0.899585	0.899515	0.89802	0.89861	0.899684	0.899886	0.898888	0.899773	0.900086	0.898659	0.898659	0.898944	0.898765	0.899214	0.899189	0.899133	0.899183	0.899016	0.899033	0.898977	0.89831	0.898497	0.898194	0.897698
GCA_002894905.1	Species B3	0.897687	0.897172	0.897356	0.897067	0.898847	0.898378	0.898384	0.898457	0.898497	0.897497	0.897678	0.8984	0.897751	0.898612	0.898963	0.898957	0.898955	0.898123	0.897974	0.897019	0.896374	0.897395	0.898668	0.898901	0.898809	0.898569	0.897544	0.897684	0.898297	0.898954	0.898527	0.899062	0.898408	0.898133	0.898133	0.89825	0.897742	0.897741	0.898124	0.898427	0.898479	0.898446	0.897678	0.897851	0.897906	0.897812	0.897166	0.897177
GCF_001277855.1	Species B3	0.896558	0.897292	0.89645	0.89634	0.896888	0.897035	0.896311	0.897435	0.897269	0.896505	0.896799	0.897212	0.897285	0.897225	0.897345	0.897303	0.89735	0.897325	0.897753	0.896583	0.89582	0.897179	0.89742	0.896961	0.897347	0.897107	0.896761	0.896987	0.897227	0.897101	0.897042	0.896802	0.897697	0.896639	0.896639	0.896014	0.897002	0.897131	0.897116	0.897089	0.897032	0.897022	0.896763	0.896745	0.896957	0.896972	0.896652	0.896601
GCF_035323085.1	Species B2	0.900401	0.899124	0.900617	0.899979	0.901397	0.901038	0.900869	0.899866	0.901417	0.898614	0.899976	0.901373	0.900224	0.901212	0.90089	0.900957	0.900958	0.90039	0.900096	0.899036	0.896596	0.898404	0.900375	0.89954	0.900661	0.901405	0.89968	0.900274	0.900797	0.900502	0.899572	0.900431	0.900929	0.8993	0.8993	0.900316	0.899167	0.899814	0.899584	0.899998	0.900064	0.900087	0.900258	0.900255	0.899143	0.899456	0.899745	0.899415
GCF_022537985.1	Species B2	0.899999	0.899227	0.900022	0.899918	0.900959	0.900348	0.900289	0.899912	0.900779	0.899213	0.899123	0.900767	0.900409	0.900785	0.900339	0.900409	0.90041	0.899704	0.900035	0.899205	0.897034	0.898774	0.89999	0.900001	0.899911	0.90067	0.899869	0.899939	0.900355	0.899999	0.898707	0.899829	0.900205	0.899603	0.899603	0.899599	0.899074	0.899439	0.899384	0.899724	0.899715	0.899809	0.899526	0.899521	0.899386	0.899523	0.89935	0.899327
GCF_000714835.1	Species B2	0.898829	0.898218	0.898876	0.898842	0.899764	0.899516	0.899375	0.898659	0.899587	0.897917	0.898148	0.899543	0.899425	0.899481	0.899078	0.899083	0.899082	0.898692	0.899153	0.897698	0.89621	0.897958	0.89894	0.899072	0.899073	0.899684	0.898693	0.898903	0.899184	0.899018	0.898134	0.898592	0.899212	0.898647	0.898647	0.89856	0.897986	0.898476	0.898228	0.898796	0.898768	0.898793	0.898463	0.898459	0.898453	0.89848	0.898018	0.89812
GCF_034322125.1	Species B2	0.898461	0.897833	0.898212	0.898058	0.899359	0.898965	0.898892	0.898591	0.899137	0.897172	0.897926	0.899484	0.898963	0.899571	0.899252	0.899276	0.899316	0.8985	0.899244	0.898197	0.895769	0.89735	0.898805	0.898595	0.898863	0.899114	0.898584	0.898633	0.898759	0.898725	0.897784	0.89844	0.89907	0.898382	0.898382	0.89815	0.898116	0.898371	0.898175	0.898448	0.89844	0.898438	0.898556	0.898546	0.898382	0.898538	0.898034	0.898026
GCF_017589695.1	Species B2	0.899245	0.898514	0.899084	0.898919	0.899822	0.899734	0.899675	0.899758	0.900217	0.897919	0.898696	0.90081	0.900473	0.900169	0.900418	0.900415	0.900415	0.899595	0.899812	0.898974	0.895923	0.898545	0.899621	0.89939	0.899733	0.900504	0.899517	0.899134	0.899711	0.899563	0.898581	0.899359	0.900161	0.899326	0.899326	0.899257	0.898198	0.898928	0.898771	0.899355	0.899362	0.899513	0.899303	0.899286	0.898962	0.899273	0.899357	0.899339
GCF_001709075.1	Species B2	0.899226	0.898371	0.898691	0.898501	0.899449	0.899596	0.89934	0.899502	0.89997	0.897937	0.898432	0.900504	0.9004	0.90014	0.900243	0.900245	0.900226	0.899504	0.899684	0.898649	0.89566	0.898308	0.899243	0.89936	0.899389	0.900268	0.89935	0.89914	0.899242	0.899415	0.898515	0.899239	0.89998	0.898871	0.898872	0.898821	0.898075	0.898607	0.898438	0.899071	0.89912	0.899124	0.899142	0.899127	0.898952	0.898935	0.899055	0.899112
GCA_017833915.1	Species B2	0.899055	0.898428	0.899165	0.899036	0.900055	0.899815	0.899896	0.899493	0.899843	0.897851	0.898341	0.900106	0.899902	0.89988	0.900356	0.900352	0.900347	0.899674	0.899962	0.898697	0.896343	0.898337	0.899513	0.899282	0.899648	0.899875	0.899084	0.898849	0.899449	0.89942	0.898356	0.899344	0.899706	0.898676	0.898676	0.898932	0.898569	0.898938	0.898854	0.899308	0.899353	0.899456	0.899336	0.899446	0.89927	0.899142	0.899032	0.899072
GCA_022531965.1	Species B2	0.900346	0.899003	0.900309	0.899832	0.901198	0.901303	0.901239	0.900281	0.901128	0.898501	0.900032	0.901237	0.900372	0.90076	0.901512	0.901518	0.901532	0.901016	0.900638	0.899071	0.89656	0.898533	0.90089	0.899942	0.901456	0.901448	0.899531	0.899878	0.901	0.900821	0.900035	0.900901	0.900606	0.900025	0.900025	0.900589	0.899523	0.900186	0.899887	0.900513	0.900441	0.900583	0.900839	0.900831	0.899778	0.899411	0.900476	0.900178
GCF_000463565.1	Species B2	0.898937	0.898476	0.899146	0.898902	0.900263	0.899884	0.899758	0.899101	0.899644	0.898147	0.898665	0.899561	0.899545	0.89938	0.89988	0.899854	0.899907	0.899433	0.899539	0.898516	0.896101	0.898134	0.899161	0.898921	0.899558	0.899692	0.898917	0.898837	0.899765	0.899617	0.898392	0.899185	0.899314	0.899019	0.899019	0.898785	0.898282	0.898984	0.898542	0.899258	0.899273	0.899283	0.899271	0.899262	0.89925	0.898849	0.898631	0.898603
GCA_011066235.1	Species B2	0.898567	0.89783	0.898505	0.89836	0.899603	0.899342	0.899413	0.89907	0.899675	0.897185	0.897965	0.899337	0.898918	0.899569	0.899799	0.899841	0.899844	0.898997	0.899197	0.898277	0.89561	0.897676	0.899558	0.899247	0.899521	0.899339	0.899002	0.898671	0.899413	0.89932	0.898147	0.899303	0.899525	0.898997	0.898997	0.899139	0.898438	0.899349	0.899245	0.899347	0.899362	0.899462	0.89911	0.899145	0.899092	0.899153	0.898254	0.898295
GCA_011066155.1	Species B2	0.898632	0.89799	0.898539	0.898354	0.899511	0.899205	0.899279	0.89907	0.899229	0.897352	0.89816	0.899348	0.899041	0.899483	0.899833	0.899868	0.899913	0.899026	0.899245	0.898314	0.895516	0.897901	0.899461	0.89904	0.89941	0.899253	0.898791	0.898578	0.899323	0.899276	0.898187	0.899175	0.899586	0.898999	0.899006	0.89907	0.898369	0.899473	0.899227	0.899412	0.899355	0.899466	0.899052	0.899042	0.898956	0.899115	0.898591	0.8985
GCF_016806675.1	Species B2	0.898347	0.89735	0.898263	0.898125	0.899107	0.898984	0.898846	0.898478	0.899246	0.897132	0.897469	0.899132	0.899119	0.899108	0.899335	0.899393	0.899436	0.898729	0.898902	0.897856	0.896029	0.898083	0.898711	0.898932	0.898862	0.898768	0.898533	0.89863	0.899033	0.899083	0.897932	0.898738	0.899215	0.898467	0.898467	0.898442	0.89822	0.898761	0.898434	0.899081	0.899057	0.899116	0.898369	0.898393	0.898445	0.898346	0.898431	0.898452
GCF_033487245.1	Species B2	0.898114	0.897977	0.898417	0.898248	0.899337	0.899241	0.89898	0.898827	0.899503	0.897418	0.898121	0.900006	0.899718	0.899575	0.899408	0.899449	0.899452	0.899325	0.898874	0.897738	0.896089	0.897919	0.898936	0.898809	0.899108	0.899392	0.898913	0.898989	0.899089	0.898832	0.897892	0.898744	0.898719	0.898302	0.898302	0.898398	0.897667	0.898219	0.898206	0.898461	0.898443	0.898447	0.898398	0.89839	0.898266	0.89829	0.898626	0.89851
GCA_024723775.1	Species B1	0.895978	0.895787	0.895298	0.895226	0.89688	0.896841	0.896106	0.896821	0.896759	0.896041	0.896306	0.896822	0.896459	0.896737	0.89739	0.89735	0.897339	0.896421	0.897229	0.89586	0.895209	0.895569	0.897527	0.897001	0.896966	0.896499	0.895762	0.896169	0.897081	0.897159	0.896548	0.897332	0.896756	0.896839	0.896839	0.896355	0.896658	0.8968	0.89697	0.896706	0.896809	0.896756	0.896089	0.896101	0.896263	0.896731	0.896143	0.896264
GCA_019454065.1	Species B1	0.897528	0.896718	0.897051	0.89645	0.897038	0.897591	0.897115	0.896762	0.89741	0.896361	0.897594	0.897292	0.89621	0.897305	0.897699	0.897691	0.897696	0.897585	0.89687	0.896467	0.894929	0.896401	0.897058	0.896631	0.897587	0.897058	0.896656	0.897316	0.897494	0.897442	0.897524	0.89807	0.896896	0.896817	0.896817	0.897138	0.896975	0.897052	0.897154	0.89699	0.897029	0.897005	0.897718	0.897699	0.897061	0.897052	0.896601	0.896022
GCF_000520775.1	Species B1	0.896576	0.896313	0.896203	0.896152	0.897578	0.897153	0.896974	0.896935	0.897372	0.896725	0.896767	0.897375	0.897133	0.897261	0.897154	0.897132	0.897131	0.89671	0.89687	0.895996	0.895206	0.896123	0.897444	0.897413	0.897252	0.897306	0.896297	0.896586	0.89702	0.897416	0.896724	0.897426	0.897199	0.897218	0.897218	0.896684	0.896878	0.897	0.8971	0.89712	0.89717	0.897231	0.896668	0.896661	0.896942	0.896628	0.896733	0.896862
GCF_028471985.1	Species B1	0.898514	0.897475	0.897965	0.897496	0.898415	0.89798	0.898183	0.89748	0.898202	0.897163	0.898282	0.89821	0.897285	0.898115	0.898294	0.898175	0.898294	0.898236	0.897573	0.897574	0.895489	0.896952	0.898144	0.897161	0.89845	0.898261	0.897538	0.897941	0.898734	0.898493	0.898168	0.898721	0.898079	0.897573	0.897573	0.898149	0.89761	0.897999	0.898081	0.897791	0.897878	0.897831	0.898552	0.898528	0.897587	0.898013	0.897553	0.897231
GCF_023586705.2	Species B1	0.896956	0.896735	0.896783	0.896198	0.897949	0.897726	0.897733	0.897188	0.897944	0.895736	0.89684	0.898513	0.896937	0.898536	0.898776	0.898712	0.898772	0.898266	0.897239	0.897003	0.895333	0.896252	0.898246	0.89699	0.897977	0.897756	0.89644	0.897066	0.89785	0.89828	0.897694	0.89794	0.898163	0.896262	0.896262	0.897194	0.897211	0.897306	0.897586	0.897597	0.897653	0.897645	0.897217	0.897398	0.896573	0.896776	0.896959	0.896613
GCA_019454085.1	Species B1	0.897076	0.896276	0.896522	0.896041	0.896855	0.896919	0.896502	0.896118	0.896878	0.895664	0.897033	0.896949	0.89581	0.896964	0.896844	0.896906	0.896911	0.896836	0.896469	0.896386	0.89461	0.895755	0.89702	0.896076	0.897162	0.896839	0.896124	0.896797	0.89636	0.896714	0.896539	0.897304	0.896651	0.895931	0.895931	0.896476	0.895859	0.896513	0.89647	0.896333	0.896373	0.896342	0.897307	0.897266	0.896267	0.896371	0.896048	0.895808
GCA_001956155.1	Species B1	0.895571	0.895732	0.895639	0.895494	0.895621	0.896036	0.89514	0.895881	0.895607	0.894734	0.895698	0.895905	0.895523	0.895971	0.895844	0.895869	0.895869	0.895496	0.895657	0.895577	0.894097	0.895431	0.896231	0.895955	0.896003	0.895827	0.896139	0.896392	0.895976	0.896133	0.895554	0.896088	0.89584	0.895689	0.895689	0.89539	0.895476	0.895727	0.895925	0.895653	0.895751	0.89578	0.895907	0.896216	0.896212	0.896059	0.89531	0.895446
GCA_002937395.1	Species B1	0.895954	0.896273	0.896545	0.89638	0.896622	0.89632	0.896105	0.896189	0.895972	0.895709	0.895998	0.896043	0.895776	0.895996	0.896301	0.896209	0.896302	0.89634	0.896205	0.896035	0.894721	0.896335	0.896777	0.896582	0.896554	0.896386	0.896448	0.896361	0.896643	0.896628	0.895553	0.896594	0.896373	0.896085	0.896085	0.896054	0.895891	0.896185	0.896467	0.895977	0.896071	0.896085	0.896576	0.896788	0.89693	0.896842	0.895387	0.895349
GCF_001874405.2	Species B1	0.897927	0.897416	0.897445	0.897009	0.897813	0.897916	0.897279	0.897439	0.89813	0.896958	0.898182	0.898017	0.897196	0.898178	0.898186	0.89819	0.898211	0.897951	0.897631	0.898622	0.89564	0.896889	0.898179	0.897317	0.898132	0.898043	0.89752	0.897992	0.89822	0.898086	0.897324	0.898122	0.89783	0.8973	0.8973	0.897887	0.897236	0.897652	0.897648	0.897735	0.89775	0.897788	0.898246	0.898215	0.897208	0.897672	0.898025	0.897647
GCF_014706555.1	Species B1	0.897737	0.897259	0.897612	0.897337	0.897827	0.897771	0.897527	0.897105	0.897875	0.896857	0.897693	0.897954	0.896898	0.897852	0.897978	0.89798	0.897981	0.89776	0.897464	0.897181	0.895286	0.896968	0.897775	0.89683	0.89782	0.897771	0.897163	0.897798	0.897919	0.897996	0.897298	0.897936	0.897667	0.897301	0.8973	0.897592	0.896909	0.897378	0.897372	0.897317	0.897376	0.897341	0.897932	0.897915	0.897077	0.897347	0.897471	0.897074
GCF_000146875.3	Species B1	0.897723	0.897286	0.897645	0.897369	0.897872	0.897802	0.897553	0.897078	0.897855	0.89687	0.897694	0.89792	0.896863	0.897858	0.897986	0.897987	0.897989	0.897777	0.89749	0.897145	0.895269	0.896948	0.897758	0.896837	0.897814	0.897766	0.897166	0.897809	0.897912	0.897984	0.897277	0.897912	0.897654	0.897257	0.897257	0.897547	0.896887	0.897357	0.897357	0.897297	0.897355	0.897321	0.897919	0.897892	0.897064	0.897333	0.897484	0.89709
GCF_014706575.1	Species B1	0.89801	0.89768	0.898104	0.897744	0.898189	0.898084	0.897794	0.897416	0.898122	0.896999	0.897902	0.898286	0.897217	0.898161	0.898263	0.898263	0.898266	0.898061	0.897483	0.897433	0.894821	0.897001	0.898157	0.897151	0.898123	0.898027	0.897454	0.897975	0.898202	0.89817	0.896938	0.898144	0.897869	0.897334	0.897334	0.897763	0.896752	0.897379	0.897429	0.897623	0.897653	0.897708	0.898055	0.89804	0.897058	0.897479	0.897854	0.897433
GCA_001956235.1	Species B1	0.896809	0.896626	0.896562	0.896478	0.897051	0.896629	0.896611	0.896828	0.897028	0.896376	0.897255	0.897239	0.896557	0.897218	0.896733	0.896679	0.896681	0.89694	0.897199	0.896709	0.895323	0.896728	0.897093	0.897133	0.896706	0.897022	0.896877	0.896771	0.896814	0.897466	0.896698	0.896967	0.897039	0.896481	0.896481	0.896168	0.896397	0.896855	0.89689	0.896825	0.896809	0.896819	0.897177	0.897175	0.897058	0.897131	0.896441	0.896536
GCA_001956225.1	Species B1	0.896263	0.896025	0.896172	0.896031	0.896576	0.896165	0.896111	0.896348	0.896356	0.896065	0.896559	0.896362	0.895908	0.896397	0.896457	0.896358	0.896457	0.896186	0.896261	0.896064	0.894941	0.896081	0.896487	0.896788	0.896065	0.896437	0.896383	0.896665	0.896232	0.896642	0.89617	0.896343	0.896109	0.896094	0.896094	0.895833	0.896342	0.896401	0.896462	0.89624	0.896182	0.896189	0.896507	0.896564	0.896702	0.896662	0.895573	0.895594
GCF_002916985.1	Species B1	0.896744	0.895929	0.896696	0.896625	0.897269	0.896632	0.896738	0.896538	0.896903	0.896444	0.896591	0.896782	0.896348	0.896766	0.896406	0.896365	0.896409	0.896444	0.896442	0.896515	0.895437	0.896418	0.897024	0.896843	0.897028	0.89681	0.896612	0.896953	0.896642	0.896937	0.896844	0.896775	0.896606	0.896422	0.896422	0.896137	0.896286	0.896495	0.896829	0.896734	0.896682	0.89674	0.896818	0.896845	0.896885	0.896956	0.895938	0.895826
GCF_001874425.3	Species B1	0.896772	0.89629	0.896795	0.896343	0.898138	0.897927	0.897808	0.897437	0.897943	0.896158	0.897119	0.898047	0.896786	0.897977	0.898051	0.897898	0.898049	0.897614	0.89751	0.896251	0.895317	0.896094	0.898041	0.897124	0.89779	0.898052	0.896316	0.897188	0.898151	0.898098	0.897687	0.898036	0.897736	0.89688	0.89688	0.89749	0.897234	0.897376	0.897725	0.897291	0.897479	0.897444	0.897242	0.897425	0.896886	0.896904	0.897236	0.896899
GCA_017833155.1	Species B1	0.897314	0.896353	0.897031	0.896647	0.897222	0.897111	0.896914	0.896669	0.89712	0.896382	0.897599	0.897114	0.896224	0.897455	0.89723	0.897183	0.897273	0.897249	0.896581	0.896502	0.895376	0.896486	0.897397	0.896614	0.897133	0.897275	0.896848	0.897497	0.897589	0.897565	0.896883	0.897079	0.897176	0.896351	0.896351	0.896786	0.896633	0.896925	0.896922	0.896872	0.896907	0.896871	0.897488	0.897455	0.896841	0.897027	0.896796	0.896468
GCA_009827695.1	Species B1	0.896933	0.896721	0.896735	0.896557	0.89742	0.89753	0.897267	0.89743	0.897418	0.896562	0.897068	0.897805	0.89774	0.897612	0.897762	0.897728	0.89778	0.897424	0.8975	0.896674	0.895664	0.896482	0.8976	0.897774	0.897278	0.897324	0.897057	0.897142	0.898038	0.897795	0.897008	0.897891	0.89729	0.897609	0.897609	0.897434	0.897382	0.89753	0.897475	0.897843	0.8978	0.897835	0.897038	0.897027	0.89719	0.897383	0.897511	0.897326
GCF_025916195.1	Species B1	0.897427	0.897258	0.897125	0.897073	0.898281	0.898293	0.898021	0.898024	0.898288	0.896965	0.897536	0.898415	0.898073	0.898356	0.898408	0.89841	0.898409	0.897722	0.898438	0.897329	0.896017	0.897308	0.898395	0.898587	0.898195	0.898057	0.897436	0.897452	0.89848	0.898519	0.898368	0.898781	0.8979	0.898306	0.898306	0.897817	0.897618	0.898142	0.89825	0.898309	0.898355	0.898373	0.897743	0.897751	0.897822	0.897814	0.897835	0.897799
GCF_000507205.3	Species B1	0.896994	0.896728	0.897217	0.896826	0.898354	0.89825	0.897828	0.897848	0.898176	0.896067	0.897318	0.89821	0.897419	0.8982	0.898437	0.898443	0.898432	0.898144	0.897747	0.896769	0.894637	0.896339	0.897923	0.897371	0.897929	0.898141	0.897149	0.897572	0.898737	0.898766	0.898266	0.898607	0.897901	0.897183	0.897183	0.898129	0.897104	0.897572	0.89793	0.89776	0.897844	0.897806	0.897592	0.897783	0.897048	0.897359	0.897976	0.89772
GCF_900406265.2	Species B1	0.897131	0.896782	0.896813	0.896668	0.89771	0.897997	0.89752	0.897915	0.898019	0.89665	0.897327	0.898127	0.897703	0.897973	0.898183	0.898213	0.898197	0.897671	0.897765	0.896931	0.895167	0.896581	0.898013	0.897607	0.89769	0.897808	0.897042	0.896865	0.898066	0.898135	0.897595	0.897965	0.897812	0.897711	0.89771	0.897733	0.897167	0.897532	0.89778	0.897658	0.897696	0.897807	0.897215	0.897173	0.89703	0.89709	0.89682	0.89696
GCF_001922145.1	Species B1	0.898105	0.897103	0.897703	0.897084	0.898858	0.89888	0.898462	0.898207	0.898773	0.896683	0.897974	0.899007	0.897803	0.898994	0.898944	0.898879	0.898942	0.898503	0.898175	0.897296	0.895008	0.896395	0.898612	0.897707	0.898532	0.898592	0.896912	0.897238	0.899019	0.899121	0.898334	0.898891	0.898622	0.897848	0.897848	0.898416	0.898078	0.898489	0.898539	0.89848	0.898545	0.898609	0.8979	0.897906	0.896942	0.897305	0.898187	0.897691
GCA_001956115.1	Species B1	0.897508	0.897408	0.897385	0.897236	0.898402	0.89813	0.898003	0.898189	0.898172	0.897066	0.897634	0.8984	0.897951	0.898148	0.898273	0.898269	0.89827	0.897877	0.898159	0.89713	0.895345	0.896707	0.898323	0.898155	0.897865	0.898332	0.897498	0.897255	0.89755	0.898043	0.897808	0.898338	0.897989	0.897818	0.897818	0.897591	0.897724	0.898159	0.898239	0.897659	0.897664	0.897656	0.897592	0.89758	0.897581	0.89756	0.897242	0.897393
GCF_001709135.1	Species B1	0.897418	0.897178	0.89737	0.897236	0.898588	0.898273	0.897878	0.898506	0.898249	0.896919	0.897471	0.89835	0.898386	0.898435	0.898191	0.898201	0.898247	0.898046	0.898238	0.897268	0.89524	0.896931	0.898224	0.898151	0.897994	0.898328	0.89768	0.897619	0.898639	0.898611	0.898151	0.89857	0.898024	0.89813	0.89813	0.897905	0.89791	0.898314	0.898392	0.898381	0.898379	0.898555	0.897694	0.897681	0.897659	0.897642	0.898017	0.89786
GCA_024213315.1	Species B1	0.896692	0.896533	0.896789	0.896577	0.898586	0.897751	0.897248	0.89757	0.897539	0.896585	0.897096	0.897713	0.897595	0.897645	0.897987	0.89794	0.897987	0.897565	0.897683	0.89745	0.895082	0.896506	0.898571	0.897556	0.897586	0.897606	0.896754	0.89679	0.89862	0.898746	0.897741	0.898254	0.8976	0.897678	0.897678	0.897464	0.897494	0.897788	0.897804	0.897901	0.897913	0.897876	0.897041	0.897022	0.897008	0.89805	0.897614	0.897551
GCA_001955935.1	Species B1	0.897526	0.897091	0.897356	0.897211	0.898232	0.898041	0.897743	0.898081	0.898188	0.896845	0.897268	0.898517	0.898403	0.898389	0.898361	0.898367	0.898371	0.897788	0.897874	0.897136	0.895365	0.896695	0.898109	0.898012	0.897919	0.898113	0.897553	0.897506	0.898398	0.898148	0.897892	0.898504	0.897806	0.898076	0.898076	0.897982	0.897544	0.898019	0.897975	0.898022	0.897971	0.89797	0.897626	0.897599	0.897456	0.897388	0.897492	0.897847
GCF_001707685.1	Species B1	0.896476	0.896612	0.89667	0.896438	0.897925	0.897765	0.897306	0.897677	0.897696	0.89627	0.897009	0.897912	0.897522	0.897745	0.898047	0.898	0.898047	0.897221	0.897559	0.89678	0.895063	0.896441	0.897689	0.897672	0.897517	0.897819	0.896919	0.896828	0.897473	0.897828	0.897505	0.898042	0.897568	0.897455	0.897455	0.89698	0.897025	0.897577	0.897932	0.897633	0.897671	0.897714	0.896858	0.897174	0.897072	0.896968	0.896454	0.896318
GCA_001272655.2	Species B1	0.897136	0.896451	0.897275	0.896825	0.897531	0.898178	0.897782	0.897445	0.898025	0.896419	0.897347	0.898209	0.89706	0.898259	0.898238	0.898245	0.898282	0.897774	0.897638	0.895592	0.894746	0.895854	0.897096	0.897224	0.898003	0.898194	0.896687	0.897299	0.897625	0.897437	0.897922	0.898432	0.898085	0.897319	0.897319	0.898122	0.897189	0.8976	0.897957	0.897704	0.897679	0.897659	0.897351	0.897408	0.896797	0.895814	0.897263	0.897188
GCF_029846295.1	Species B1	0.896839	0.896971	0.896779	0.896735	0.897087	0.897053	0.896701	0.897049	0.897127	0.896995	0.897129	0.897124	0.896724	0.897075	0.897101	0.897067	0.897071	0.89676	0.897304	0.896758	0.896456	0.897073	0.897253	0.897342	0.89708	0.897151	0.89678	0.89709	0.896872	0.897241	0.897365	0.896813	0.897026	0.896893	0.896893	0.896356	0.897217	0.897329	0.897303	0.897098	0.897082	0.897127	0.896719	0.896897	0.89703	0.897283	0.896413	0.896368
GCA_000686825.1	Species B1	0.896456	0.896394	0.89683	0.89671	0.897973	0.897657	0.89736	0.897408	0.897336	0.896519	0.897203	0.897442	0.897429	0.897419	0.897643	0.897556	0.897651	0.897305	0.897725	0.896274	0.895554	0.896513	0.897701	0.89773	0.897297	0.897496	0.896911	0.897168	0.897846	0.897658	0.897147	0.897719	0.897135	0.897414	0.897414	0.897378	0.8973	0.897404	0.897447	0.897596	0.897613	0.897608	0.896845	0.896832	0.897025	0.896936	0.897087	0.897058
GCA_900116035.1	Species B1	0.896949	0.89688	0.897111	0.89689	0.898157	0.897855	0.897544	0.897865	0.897763	0.896977	0.897725	0.897861	0.897897	0.897738	0.897849	0.897766	0.897857	0.897689	0.898207	0.896648	0.896099	0.896927	0.898049	0.898158	0.897571	0.89785	0.897186	0.897327	0.898189	0.898175	0.897371	0.897768	0.89746	0.897817	0.897817	0.897558	0.897888	0.897942	0.89795	0.898028	0.898084	0.898162	0.89726	0.897239	0.897419	0.897278	0.897642	0.897528
GCF_018614975.1	Species C	0.730446	0.730039	0.72961	0.729546	0.730184	0.730159	0.73031	0.730064	0.730454	0.72844	0.729507	0.730602	0.729864	0.730648	0.730463	0.730424	0.730455	0.730619	0.728771	0.730467	0.723107	0.729737	0.730356	0.729253	0.730311	0.730516	0.730059	0.728856	0.730225	0.730051	0.727063	0.730292	0.730596	0.73013	0.73013	0.730164	0.72834	0.728836	0.729503	0.729696	0.72976	0.729821	0.730153	0.730153	0.729423	0.730078	0.729609	0.729631
[truncated: 109 more columns]

## Sheet: TableS3
		GCF_000146875.3	GCF_000164985.3	GCF_000217775.1	GCF_000237325.1	GCF_000265445.1	GCF_000463565.1	GCF_000507205.3	GCF_000520775.1	GCF_000520795.1	GCF_000597985.1	GCF_000714835.1	GCF_000735775.1	GCF_000785455.1	GCF_000809185.2	GCF_000819665.1	GCF_000943535.1	GCF_000955925.1	GCF_001277855.1	GCF_001481575.1	GCF_001593085.1	GCF_001662815.1	GCF_001707685.1	GCF_001709075.1	GCF_001709135.1	GCF_001719045.1	GCF_001874405.2	GCF_001874425.3	GCF_001922145.1	GCF_002893885.1	GCF_002894925.1	GCF_002916985.1	GCF_003052505.1	GCF_003813765.1	GCF_003971075.1	GCF_005217485.1	GCF_006274405.1	GCF_009650715.1	GCF_012933405.1	GCF_013345675.1	GCF_013345725.1	GCF_013345925.1	GCF_013345985.1	GCF_013346005.1	GCF_013346015.1	GCF_013346045.1	GCF_013346055.1	GCF_013346085.1	GCF_014706555.1
		Species B1	Species A1	Species A2	Species A1	Species A2	Species B2	Species B1	Species B1	Species A1	Species A2	Species B2	Species A2	Species A2	Species A2	Species A1	Species A2	Species A2	Species B3	Species A1	Species B3	Species A1	Species B1	Species B2	Species B1	Species B3	Species B1	Species B1	Species B1	Species A2	Species A2	Species B1	Species A2	Species A2	Species A2	Species A1	Species A2	Species A2	Species A2	Species A2	Species A2	Species A2	Species A2	Species A2	Species A2	Species A2	Species A2	Species A2	Species B1
GCF_000146875.3	Species B1	1	0.802618	0.800866	0.804616	0.798033	0.794285	0.828874	0.809408	0.776095	0.803982	0.815944	0.805191	0.804606	0.802649	0.800362	0.800816	0.789249	0.687976	0.790086	0.821134	0.787329	0.837411	0.807108	0.829538	0.838102	0.811217	0.854235	0.847742	0.807163	0.798711	0.847859	0.790103	0.796356	0.790346	0.762054	0.800589	0.737332	0.801067	0.793483	0.793341	0.793712	0.792032	0.792919	0.794349	0.792927	0.793041	0.791925	1
GCF_000164985.3	Species A1	0.697147	1	0.769964	0.919055	0.770914	0.718393	0.707337	0.693945	0.844011	0.779629	0.734012	0.785359	0.778211	0.77202	0.839941	0.779872	0.764505	0.593787	0.836137	0.717468	0.830725	0.727194	0.722642	0.71618	0.731403	0.70111	0.725967	0.732696	0.781197	0.775389	0.720314	0.767421	0.780707	0.773116	0.804438	0.78321	0.712768	0.774065	0.769716	0.76923	0.770557	0.767209	0.768846	0.770817	0.768695	0.769228	0.767805	0.697147
GCF_000217775.1	Species A2	0.726088	0.802577	1	0.808926	0.870643	0.748783	0.761625	0.749061	0.788627	0.878063	0.755125	0.876724	0.871689	0.874016	0.806591	0.862135	0.870776	0.62253	0.805582	0.74355	0.811089	0.803726	0.749768	0.782043	0.756356	0.742753	0.785731	0.787151	0.877133	0.865048	0.779399	0.863807	0.870179	0.876746	0.784124	0.873769	0.79402	0.874296	0.871703	0.871896	0.871703	0.871757	0.871582	0.87187	0.87179	0.871806	0.871617	0.726088
GCF_000237325.1	Species A1	0.699619	0.923453	0.776017	1	0.776078	0.721482	0.707831	0.696254	0.899817	0.779614	0.736611	0.788557	0.778539	0.775602	0.842629	0.78259	0.764841	0.593649	0.841815	0.721314	0.838783	0.735841	0.724987	0.714826	0.736731	0.7034	0.728934	0.741414	0.782133	0.776116	0.722828	0.765641	0.786598	0.775807	0.807425	0.78329	0.712018	0.778583	0.768385	0.767753	0.76892	0.766472	0.767645	0.769321	0.767583	0.76764	0.766678	0.699619
GCF_000265445.1	Species A2	0.757152	0.84137	0.912456	0.846887	1	0.778491	0.790427	0.774925	0.826797	0.929108	0.790627	0.933221	0.930112	0.927486	0.840659	0.902699	0.919691	0.658457	0.836845	0.785735	0.846913	0.818908	0.784706	0.811857	0.796228	0.778265	0.817345	0.816758	0.925235	0.906163	0.818468	0.912719	0.936754	0.917294	0.821231	0.91427	0.833772	0.997635	0.915141	0.915249	0.915247	0.915252	0.915408	0.915291	0.915368	0.915368	0.915413	0.757152
GCF_000463565.1	Species B2	0.737227	0.770664	0.761538	0.771325	0.76003	1	0.769725	0.759038	0.756564	0.759467	0.879822	0.768914	0.76118	0.763257	0.771277	0.761566	0.765764	0.653078	0.774882	0.775177	0.764117	0.797063	0.884066	0.77266	0.78294	0.740061	0.778469	0.784091	0.766519	0.754596	0.775316	0.760823	0.768484	0.767272	0.745224	0.768797	0.696801	0.763035	0.763527	0.763336	0.763543	0.763291	0.763819	0.763611	0.763706	0.763396	0.763583	0.737227
GCF_000507205.3	Species B1	0.741785	0.726946	0.752154	0.726954	0.74498	0.741594	1	0.812924	0.706595	0.760685	0.75075	0.761831	0.762042	0.746335	0.732386	0.743747	0.749403	0.652725	0.725563	0.758836	0.71509	0.904755	0.747465	0.889589	0.774565	0.789315	0.913807	0.909567	0.763112	0.743139	0.910884	0.752916	0.750996	0.748929	0.709109	0.759911	0.693713	0.746557	0.755236	0.754553	0.754697	0.754096	0.754724	0.755439	0.75486	0.754347	0.753543	0.741785
GCF_000520775.1	Species B1	0.765193	0.751183	0.769148	0.754395	0.75872	0.76615	0.85332	1	0.742449	0.766324	0.790282	0.767889	0.767751	0.767963	0.754193	0.764637	0.764821	0.678747	0.752211	0.799052	0.753195	0.888146	0.777414	0.870648	0.806107	0.802684	0.892343	0.879898	0.771404	0.758841	0.884738	0.767913	0.763826	0.766696	0.736452	0.765341	0.705817	0.763821	0.769567	0.769537	0.769499	0.769454	0.769804	0.769598	0.769793	0.769594	0.769581	0.765193
GCF_000520795.1	Species A1	0.713762	0.896645	0.796737	0.953389	0.797436	0.746277	0.728402	0.726355	1	0.799941	0.761357	0.808047	0.799047	0.798685	0.862202	0.808103	0.79506	0.622595	0.863353	0.745732	0.861884	0.751953	0.750723	0.744823	0.74946	0.721381	0.745128	0.751041	0.800009	0.801374	0.745138	0.794717	0.80315	0.798963	0.835428	0.80157	0.733321	0.801154	0.796824	0.796791	0.796748	0.796899	0.797068	0.797016	0.796947	0.796854	0.796871	0.713762
GCF_000597985.1	Species A2	0.749	0.837766	0.90429	0.837942	0.910892	0.763624	0.794276	0.759323	0.807882	1	0.774548	0.938652	0.973276	0.902897	0.843126	0.889062	0.908742	0.64996	0.834731	0.767147	0.824405	0.8102	0.768191	0.799984	0.788209	0.777208	0.818272	0.81216	0.932288	0.893816	0.804328	0.904752	0.923687	0.897329	0.801391	0.909381	0.831493	0.915763	0.914832	0.914774	0.91567	0.913045	0.914077	0.915992	0.914265	0.914271	0.913321	0.749
GCF_000714835.1	Species B2	0.773179	0.801891	0.783899	0.803749	0.782722	0.889996	0.789974	0.792522	0.785766	0.786405	1	0.792038	0.78984	0.795074	0.798224	0.791258	0.788697	0.674447	0.797865	0.802653	0.794445	0.812328	0.889271	0.806604	0.815053	0.767432	0.818947	0.808608	0.794236	0.786955	0.812429	0.780629	0.783829	0.796771	0.778312	0.797275	0.717859	0.78639	0.784112	0.7842	0.78412	0.784199	0.784293	0.784293	0.784318	0.784	0.784284	0.773179
GCF_000735775.1	Species A2	0.722571	0.810008	0.865709	0.810412	0.877611	0.740021	0.765909	0.72961	0.781404	0.901963	0.750726	1	0.902357	0.872464	0.821186	0.88344	0.87412	0.619745	0.803412	0.742867	0.7946	0.782493	0.745244	0.770236	0.759465	0.747112	0.785496	0.784127	0.896217	0.859831	0.775329	0.864519	0.93044	0.8641	0.77528	0.877268	0.799153	0.882252	0.870373	0.869968	0.870565	0.868944	0.870108	0.870876	0.870316	0.869755	0.868304	0.722571
GCF_000785455.1	Species A2	0.755646	0.844968	0.907408	0.845142	0.92342	0.77143	0.800944	0.766042	0.816613	0.98184	0.784338	0.949085	1	0.915006	0.84937	0.899117	0.915004	0.649075	0.840414	0.778448	0.832305	0.817856	0.778415	0.808878	0.792811	0.77873	0.823829	0.819909	0.941554	0.901112	0.812868	0.91093	0.93338	0.908289	0.810564	0.920861	0.836736	0.927376	0.914289	0.913802	0.914919	0.911586	0.912829	0.91521	0.91288	0.913298	0.912171	0.755646
GCF_000809185.2	Species A2	0.754193	0.833438	0.906072	0.838057	0.915203	0.771283	0.782682	0.768505	0.816346	0.912349	0.793165	0.919334	0.913756	1	0.82909	0.904837	0.904623	0.650974	0.82432	0.777996	0.838491	0.813652	0.772174	0.800547	0.788292	0.770877	0.811672	0.810231	0.913388	0.908536	0.812001	0.896053	0.920584	0.910395	0.815559	0.908323	0.831135	0.922829	0.900061	0.899877	0.900028	0.900025	0.900242	0.900207	0.900057	0.900114	0.900242	0.754193
GCF_000819665.1	Species A1	0.748539	0.901609	0.832168	0.902985	0.824134	0.766037	0.767344	0.745272	0.870962	0.844753	0.785225	0.854903	0.843413	0.823827	1	0.836347	0.822206	0.639414	0.892976	0.769798	0.87144	0.780676	0.777704	0.773991	0.791243	0.750483	0.785727	0.790937	0.843933	0.826092	0.773708	0.825198	0.840659	0.829393	0.849816	0.842804	0.759345	0.829308	0.826397	0.826203	0.826858	0.825741	0.825894	0.827128	0.826322	0.825932	0.824785	0.748539
GCF_000943535.1	Species A2	0.727988	0.817066	0.861616	0.81817	0.860682	0.744785	0.758605	0.742236	0.796363	0.865841	0.758925	0.899493	0.867215	0.87393	0.816341	1	0.856887	0.627034	0.806506	0.75365	0.81099	0.786094	0.747194	0.773797	0.760976	0.758838	0.776946	0.77844	0.866405	0.879532	0.779878	0.856418	0.897965	0.87255	0.789613	0.874937	0.793799	0.86806	0.860597	0.860519	0.860583	0.86054	0.860584	0.860502	0.860593	0.86027	0.860392	0.727988
GCF_000955925.1	Species A2	0.753031	0.842491	0.911783	0.842439	0.917708	0.783871	0.798686	0.776066	0.825603	0.933568	0.796545	0.936185	0.928472	0.912652	0.847274	0.897385	1	0.663638	0.845235	0.785227	0.841017	0.826479	0.790997	0.818739	0.79458	0.771937	0.821656	0.821283	0.966474	0.896032	0.815712	0.916572	0.93529	0.921632	0.826633	0.923141	0.836758	0.923885	0.925285	0.925544	0.92521	0.925701	0.925454	0.92552	0.925456	0.925238	0.925449	0.753031
GCF_001277855.1	Species B3	0.810679	0.810748	0.80879	0.812022	0.807529	0.830762	0.860375	0.860021	0.798014	0.819162	0.845151	0.815082	0.815713	0.811228	0.809203	0.813711	0.818079	1	0.810234	0.845085	0.807516	0.876232	0.840407	0.865205	0.855586	0.824955	0.877092	0.873096	0.814519	0.812814	0.878917	0.810972	0.817795	0.809868	0.787976	0.810746	0.761632	0.810957	0.81874	0.818819	0.818665	0.818864	0.818885	0.818837	0.818839	0.818841	0.818827	0.810679
GCF_001481575.1	Species A1	0.735732	0.899826	0.831606	0.901163	0.824308	0.779288	0.758462	0.75019	0.878536	0.838488	0.788974	0.838254	0.836336	0.824044	0.898031	0.831794	0.830496	0.647631	1	0.767929	0.897598	0.789324	0.784631	0.774548	0.781075	0.745479	0.778922	0.784786	0.838807	0.826369	0.770009	0.825248	0.83572	0.833104	0.867439	0.835359	0.760422	0.829015	0.825815	0.82594	0.825815	0.825966	0.826111	0.82587	0.826202	0.82578	0.825993	0.735732
GCF_001593085.1	Species B3	0.803142	0.804206	0.798305	0.808276	0.804131	0.81242	0.827913	0.821968	0.78672	0.80436	0.825691	0.808995	0.806057	0.806038	0.802539	0.80695	0.799227	0.700031	0.795256	1	0.797232	0.85003	0.82246	0.831381	0.962838	0.802792	0.857355	0.847893	0.81083	0.79428	0.856344	0.791674	0.801783	0.799068	0.770301	0.799603	0.735832	0.809581	0.793055	0.793219	0.793073	0.793069	0.793083	0.793388	0.793101	0.79336	0.792921	0.803142
GCF_001662815.1	Species A1	0.747777	0.906811	0.846811	0.918	0.841841	0.774108	0.758422	0.759072	0.885766	0.840594	0.790813	0.844991	0.840546	0.848875	0.885887	0.845979	0.833562	0.649112	0.905804	0.780522	1	0.791037	0.78348	0.774187	0.789263	0.75278	0.782043	0.791812	0.845354	0.839848	0.784444	0.83497	0.844502	0.852803	0.880503	0.845724	0.771489	0.850034	0.83951	0.839497	0.839511	0.839491	0.83968	0.839433	0.839691	0.839334	0.839731	0.747777
GCF_001707685.1	Species B1	0.705505	0.704794	0.746968	0.710527	0.725538	0.725359	0.851549	0.797429	0.690242	0.735637	0.727249	0.73875	0.735125	0.731569	0.706004	0.728371	0.732316	0.624128	0.711438	0.73761	0.703014	1	0.721828	0.880655	0.749613	0.758008	0.876933	0.896686	0.736735	0.723455	0.866428	0.731223	0.733327	0.729821	0.688878	0.729116	0.673841	0.729771	0.734083	0.734487	0.734026	0.734505	0.734061	0.734291	0.734486	0.733905	0.734015	0.705505
GCF_001709075.1	Species B2	0.766173	0.789785	0.783225	0.791615	0.781965	0.902099	0.794177	0.784583	0.775093	0.783826	0.896259	0.793762	0.787988	0.779873	0.793967	0.77999	0.788299	0.675982	0.795826	0.803844	0.786708	0.812925	1	0.806268	0.814106	0.763047	0.811323	0.809215	0.79272	0.778057	0.806332	0.784821	0.783649	0.795671	0.770793	0.796725	0.720786	0.785855	0.789431	0.789331	0.789412	0.789209	0.789292	0.78944	0.789331	0.789272	0.789113	0.766173
GCF_001709135.1	Species B1	0.750335	0.744614	0.77922	0.745366	0.77101	0.756989	0.90339	0.843189	0.732662	0.776703	0.778203	0.779696	0.77904	0.773184	0.750963	0.770001	0.780048	0.662945	0.74818	0.777502	0.74421	0.949856	0.770221	1	0.784906	0.803268	0.930094	0.949767	0.783129	0.767511	0.918771	0.780898	0.774209	0.774395	0.730503	0.775516	0.713165	0.773071	0.784227	0.784176	0.784201	0.784053	0.784138	0.784345	0.784138	0.784095	0.784032	0.750335
GCF_001719045.1	Species B3	0.794094	0.794828	0.79525	0.800523	0.792285	0.792214	0.819722	0.804098	0.767919	0.800658	0.811258	0.80044	0.797502	0.7925	0.798873	0.788873	0.783838	0.685451	0.788579	0.933004	0.780483	0.838621	0.807707	0.816025	1	0.794667	0.848153	0.843799	0.802217	0.783768	0.842047	0.778297	0.789868	0.783305	0.75807	0.792437	0.72679	0.796059	0.782378	0.781398	0.782462	0.780536	0.781357	0.783026	0.781338	0.781261	0.780458	0.794094
GCF_001874405.2	Species B1	0.777884	0.77428	0.784906	0.774546	0.785686	0.764434	0.846388	0.81657	0.750097	0.800092	0.779094	0.798427	0.795571	0.788779	0.767857	0.800595	0.77474	0.671923	0.766146	0.7909	0.76166	0.862573	0.770759	0.85056	0.806396	1	0.869442	0.862845	0.79758	0.783744	0.861288	0.780724	0.791345	0.779099	0.730719	0.790742	0.735425	0.788226	0.781748	0.781233	0.781614	0.780591	0.781452	0.782077	0.781252	0.781132	0.780489	0.777884
GCF_001874425.3	Species B1	0.760564	0.74116	0.769471	0.743425	0.760088	0.741984	0.905225	0.840444	0.71922	0.778465	0.770552	0.779239	0.77926	0.767865	0.744554	0.756599	0.762609	0.661862	0.739625	0.780702	0.729647	0.921839	0.760277	0.906562	0.796454	0.804568	1	0.925474	0.778916	0.754256	0.961771	0.760926	0.761899	0.758592	0.714952	0.76677	0.709895	0.764274	0.763275	0.763323	0.763471	0.762459	0.762772	0.76398	0.763119	0.762789	0.761585	0.760564
GCF_001922145.1	Species B1	0.75376	0.748033	0.769021	0.753734	0.76443	0.74916	0.901239	0.829864	0.720886	0.773681	0.760729	0.77579	0.775176	0.765978	0.750906	0.758821	0.762729	0.65021	0.747111	0.768398	0.737451	0.942051	0.752646	0.928895	0.792415	0.798205	0.924132	1	0.778073	0.756671	0.907116	0.765912	0.76736	0.763204	0.722966	0.77171	0.708357	0.766257	0.767038	0.76732	0.767479	0.765837	0.76678	0.768293	0.766974	0.766938	0.765183	0.75376
GCF_002893885.1	Species A2	0.763804	0.851335	0.916088	0.851566	0.920572	0.77341	0.807826	0.77604	0.818813	0.945434	0.79192	0.949367	0.946161	0.918916	0.857796	0.9021	0.955588	0.656191	0.850747	0.782956	0.842731	0.825315	0.786135	0.815476	0.801792	0.789029	0.830934	0.829399	1	0.900823	0.823665	0.915076	0.936809	0.922171	0.820635	0.934317	0.850213	0.926323	0.919766	0.920082	0.920227	0.918501	0.919622	0.921089	0.919941	0.91984	0.917746	0.763804
GCF_002894925.1	Species A2	0.764646	0.856502	0.915016	0.856289	0.912309	0.779639	0.794916	0.772851	0.835553	0.919778	0.801916	0.921941	0.917705	0.926845	0.848303	0.930276	0.904669	0.660623	0.843697	0.784066	0.852057	0.821682	0.785315	0.812907	0.795063	0.784786	0.815653	0.817186	0.913567	1	0.814305	0.909899	0.923481	0.922732	0.821819	0.926055	0.837641	0.919255	0.914057	0.913939	0.914054	0.913937	0.91417	0.914142	0.913967	0.914213	0.914052	0.764646
GCF_002916985.1	Species B1	0.752854	0.732908	0.760576	0.736198	0.758088	0.741154	0.898357	0.835446	0.720652	0.762619	0.765634	0.766623	0.766955	0.766645	0.730391	0.759128	0.760028	0.660116	0.729466	0.785346	0.734028	0.909992	0.756767	0.895329	0.791146	0.79481	0.960189	0.904922	0.770414	0.753586	1	0.753011	0.764192	0.755155	0.711274	0.755867	0.703867	0.764555	0.757336	0.757362	0.757359	0.757479	0.757401	0.757621	0.757364	0.75747	0.757555	0.752854
GCF_003052505.1	Species A2	0.757878	0.8457	0.912103	0.846275	0.919147	0.782907	0.806249	0.78166	0.826783	0.934678	0.793509	0.932745	0.93052	0.911987	0.849398	0.903391	0.923954	0.665708	0.844268	0.777818	0.847043	0.829427	0.791003	0.82183	0.790075	0.779329	0.820987	0.825693	0.930346	0.907549	0.814149	1	0.931731	0.924576	0.824211	0.926422	0.834444	0.925686	0.986543	0.986852	0.98651	0.986866	0.986587	0.98665	0.986861	0.986603	0.986152	0.757878
GCF_003813765.1	Species A2	0.72342	0.816399	0.869031	0.818974	0.889849	0.748307	0.760364	0.738264	0.790813	0.904005	0.752357	0.947561	0.902888	0.886904	0.819885	0.895719	0.889883	0.629338	0.809631	0.749262	0.809299	0.78614	0.748534	0.77328	0.759927	0.750182	0.780352	0.783703	0.900468	0.87301	0.781516	0.880663	1	0.878654	0.78132	0.881113	0.804711	0.900223	0.88443	0.884521	0.884329	0.884274	0.884752	0.884528	0.884581	0.884625	0.884647	0.72342
GCF_003971075.1	Species A2	0.746748	0.840874	0.911844	0.845811	0.912112	0.774918	0.793352	0.772449	0.821055	0.912056	0.796357	0.91701	0.912729	0.913288	0.841677	0.905497	0.916259	0.648397	0.838297	0.777719	0.843786	0.819663	0.789113	0.807847	0.786605	0.770948	0.812346	0.817039	0.924317	0.906013	0.807154	0.912039	0.915584	1	0.823215	0.984716	0.834551	0.919317	0.917714	0.918061	0.918084	0.917951	0.918162	0.918406	0.918007	0.917914	0.917653	0.746748
GCF_005217485.1	Species A1	0.743908	0.907536	0.842602	0.911101	0.841235	0.781222	0.77468	0.763397	0.88789	0.842532	0.797902	0.849825	0.843272	0.843314	0.894107	0.846596	0.846535	0.653429	0.90229	0.774259	0.905426	0.794797	0.793493	0.784949	0.785536	0.745196	0.785109	0.794685	0.849717	0.837727	0.78117	0.841184	0.842764	0.850642	1	0.847397	0.76985	0.844568	0.841382	0.841693	0.841412	0.841693	0.841448	0.841433	0.841708	0.841412	0.841415	0.743908
GCF_006274405.1	Species A2	0.743303	0.836348	0.896089	0.8367	0.895844	0.764869	0.78567	0.752679	0.805331	0.908978	0.781555	0.912205	0.909845	0.899514	0.837058	0.893499	0.898699	0.638457	0.82969	0.758145	0.825866	0.797625	0.780345	0.793141	0.775961	0.764918	0.798982	0.80404	0.918905	0.896516	0.78992	0.896842	0.902885	0.963834	0.802993	1	0.826273	0.900462	0.902607	0.901818	0.902463	0.90155	0.901973	0.902883	0.90197	0.901661	0.900784	0.743302
GCF_009650715.1	Species A2	0.760872	0.848265	0.915452	0.848665	0.919805	0.781616	0.801114	0.780569	0.834315	0.927444	0.795295	0.928728	0.924989	0.927273	0.847369	0.915818	0.927474	0.671288	0.849509	0.78739	0.854805	0.82904	0.789434	0.818653	0.795009	0.786843	0.825107	0.821476	0.937234	0.911467	0.821821	0.915521	0.930023	0.92589	0.82623	0.928236	1	0.924333	0.91998	0.920065	0.920009	0.919852	0.919989	0.920199	0.919991	0.920046	0.919741	0.760872
GCF_012933405.1	Species A2	0.755087	0.838895	0.908602	0.84383	0.985365	0.76928	0.786462	0.765197	0.814804	0.929245	0.782804	0.932337	0.930473	0.924333	0.837673	0.901532	0.912649	0.650435	0.832053	0.779195	0.839922	0.81271	0.776861	0.801041	0.791698	0.774213	0.812368	0.813569	0.924577	0.905812	0.811664	0.907068	0.934683	0.914873	0.811501	0.91414	0.829662	1	0.91081	0.910571	0.910758	0.910541	0.910897	0.910677	0.910889	0.910566	0.910608	0.755087
GCF_013345675.1	Species A2	0.739616	0.827501	0.898683	0.827634	0.897876	0.762454	0.788212	0.765664	0.808178	0.91887	0.775768	0.910772	0.909028	0.894444	0.828694	0.885411	0.907341	0.649063	0.823574	0.762019	0.827618	0.812585	0.77472	0.805776	0.77342	0.763063	0.803196	0.807637	0.909113	0.888185	0.796822	0.960765	0.911173	0.908197	0.805103	0.910017	0.820418	0.904043	1	0.999715	0.99983	0.999173	0.999508	0.999833	0.999731	0.999522	0.999398	0.739616
GCF_013345725.1	Species A2	0.738436	0.828015	0.898965	0.828537	0.89806	0.762198	0.787673	0.764972	0.809358	0.919156	0.774635	0.910846	0.909188	0.894621	0.828329	0.886203	0.90768	0.650026	0.823875	0.761192	0.828872	0.81224	0.774628	0.806177	0.773673	0.764101	0.803579	0.807376	0.909835	0.888297	0.797087	0.960175	0.911444	0.908856	0.806616	0.910507	0.822482	0.904746	0.999507	1	0.999566	0.999634	0.999436	0.99966	0.999941	0.999441	0.999498	0.738436
GCF_013345925.1	Species A2	0.74043	0.827823	0.899289	0.827807	0.897776	0.763255	0.788148	0.765259	0.808746	0.918946	0.775791	0.910534	0.909086	0.895079	0.828693	0.885442	0.907454	0.649309	0.823858	0.761201	0.828602	0.813382	0.776133	0.806561	0.773238	0.763738	0.803565	0.808036	0.909464	0.889086	0.79735	0.959932	0.911204	0.909417	0.805708	0.910726	0.820739	0.904529	0.999791	0.999736	1	0.999141	0.999476	0.999854	0.999699	0.999564	0.999469	0.74043
GCF_013345985.1	Species A2	0.738801	0.828161	0.898494	0.828685	0.897504	0.762254	0.787874	0.763535	0.808827	0.918606	0.774269	0.911322	0.909032	0.895469	0.82829	0.885978	0.907543	0.649348	0.822729	0.76111	0.827878	0.812369	0.774094	0.806462	0.773055	0.763515	0.803403	0.807142	0.91038	0.887962	0.796805	0.95957	0.910913	0.90884	0.80619	0.910653	0.82105	0.904608	0.999034	0.999751	0.999146	1	0.998884	0.999469	0.999469	0.999246	0.999195	0.738801
GCF_013346005.1	Species A2	0.739196	0.825988	0.898081	0.826515	0.896172	0.763129	0.787493	0.765322	0.807222	0.918202	0.774957	0.909759	0.908154	0.893632	0.827122	0.884322	0.906645	0.649108	0.821723	0.761313	0.827308	0.812764	0.774532	0.806198	0.773616	0.761866	0.803942	0.807007	0.908742	0.886869	0.797012	0.959938	0.909394	0.907933	0.804689	0.909478	0.819852	0.903641	0.999618	0.99976	0.999683	0.999403	1	0.999727	0.999941	0.999693	0.999471	0.739196
GCF_013346015.1	Species A2	0.738194	0.82728	0.898492	0.827808	0.896511	0.760912	0.786275	0.76251	0.807891	0.918362	0.773444	0.911038	0.908677	0.894772	0.827587	0.885634	0.90717	0.648573	0.822701	0.759184	0.827817	0.811055	0.77232	0.804878	0.771594	0.761987	0.80195	0.806219	0.90975	0.887178	0.795405	0.959761	0.910256	0.908469	0.8047	0.910148	0.820346	0.903593	0.999496	0.999616	0.999555	0.999252	0.999091	1	0.999281	0.999495	0.99942	0.738194
GCF_013346045.1	Species A2	0.739893	0.827896	0.898974	0.82803	0.898153	0.763509	0.788181	0.766132	0.808679	0.919145	0.776427	0.910253	0.909057	0.894678	0.829064	0.885333	0.907355	0.649473	0.823728	0.761237	0.828585	0.812748	0.776795	0.805701	0.773168	0.763771	0.802858	0.807572	0.909367	0.889114	0.796432	0.959886	0.911549	0.908751	0.806411	0.910934	0.82108	0.905174	0.999333	0.9997	0.999341	0.999158	0.999491	0.999344	1	0.999277	0.999087	0.739893
GCF_013346055.1	Species A2	0.73978	0.827477	0.89867	0.828211	0.897193	0.763497	0.788008	0.766119	0.807233	0.918277	0.775232	0.910898	0.908736	0.894972	0.827969	0.885588	0.907793	0.64995	0.823208	0.760825	0.827558	0.813148	0.774836	0.806614	0.772708	0.763951	0.803467	0.80818	0.910024	0.887672	0.797327	0.959941	0.911155	0.909	0.806307	0.910821	0.823334	0.904516	0.999607	0.999745	0.999674	0.999359	0.999637	0.999896	0.999821	1	0.999531	0.73978
GCF_013346085.1	Species A2	0.739992	0.828154	0.898631	0.828738	0.896991	0.762236	0.788106	0.763707	0.809872	0.91906	0.774635	0.910949	0.909173	0.894411	0.828644	0.885591	0.906798	0.651612	0.823933	0.759698	0.828711	0.812056	0.773802	0.806824	0.773089	0.763019	0.803492	0.806858	0.909656	0.888504	0.797115	0.959624	0.910456	0.909111	0.8065	0.910921	0.818527	0.904251	0.999359	0.999652	0.999456	0.99928	0.999333	0.999634	0.999512	0.999216	1	0.739992
GCF_014706555.1	Species B1	1	0.802827	0.80099	0.804827	0.798398	0.794164	0.828729	0.809535	0.776339	0.804064	0.815771	0.805297	0.804699	0.802901	0.800427	0.800732	0.78926	0.688112	0.790335	0.821142	0.787486	0.837407	0.806849	0.829533	0.838106	0.811211	0.854247	0.847741	0.807272	0.798943	0.847869	0.790211	0.796465	0.790267	0.762317	0.80051	0.737268	0.80129	0.793602	0.793459	0.793831	0.792152	0.793038	0.794468	0.793046	0.79316	0.792044	1
GCF_014706575.1	Species B1	0.999998	0.803457	0.800761	0.805337	0.797569	0.793881	0.830539	0.810212	0.775315	0.804844	0.816709	0.806465	0.803539	0.803125	0.800674	0.801834	0.789285	0.68713	0.790575	0.821949	0.787804	0.838408	0.80697	0.829433	0.839428	0.812966	0.855283	0.849314	0.808076	0.798893	0.849439	0.790438	0.797459	0.789253	0.760529	0.800711	0.736909	0.801112	0.794509	0.7944	0.794755	0.792918	0.79396	0.795395	0.793959	0.794109	0.793014	0.999998
GCF_014854715.1	Species A1	0.76204	0.924441	0.856092	0.929512	0.85046	0.784955	0.783173	0.768127	0.891635	0.864061	0.802177	0.868976	0.862168	0.848574	0.982853	0.852924	0.842592	0.651001	0.915141	0.786392	0.899375	0.802682	0.792185	0.788748	0.811388	0.766504	0.803818	0.811936	0.864358	0.84671	0.791232	0.843676	0.855022	0.852763	0.875266	0.86098	0.78352	0.853208	0.846718	0.847285	0.847758	0.845724	0.84663	0.848097	0.84693	0.847086	0.845321	0.762041
GCF_014905155.1	Species A2	0.716544	0.802442	0.861437	0.803711	0.860518	0.738962	0.751943	0.727746	0.777372	0.880997	0.759811	0.909487	0.87431	0.897584	0.807824	0.886772	0.867668	0.615202	0.7965	0.736742	0.799087	0.775814	0.740004	0.763977	0.748541	0.736145	0.779128	0.774606	0.878816	0.859936	0.768086	0.857462	0.89795	0.86718	0.774147	0.873796	0.792255	0.867361	0.866621	0.867211	0.866751	0.866816	0.866827	0.867139	0.867256	0.867105	0.866259	0.716544
GCF_015710815.1	Species A2	0.732652	0.807625	0.989367	0.814214	0.87177	0.741436	0.765595	0.741835	0.77951	0.884886	0.747731	0.883875	0.878044	0.872078	0.813196	0.858415	0.864481	0.623167	0.805142	0.744237	0.805165	0.800424	0.743248	0.779095	0.764651	0.749644	0.790974	0.791813	0.883407	0.863461	0.777926	0.863277	0.869031	0.871764	0.777079	0.880021	0.799507	0.874152	0.869934	0.870395	0.870546	0.868298	0.869921	0.871381	0.870022	0.869952	0.86788	0.732652
GCF_015710975.1	Species A2	0.732041	0.808287	0.989296	0.815314	0.870848	0.740686	0.765685	0.742426	0.778896	0.885816	0.747534	0.88339	0.879067	0.871923	0.814105	0.85883	0.864404	0.623028	0.80549	0.745117	0.805546	0.800213	0.742822	0.77814	0.765401	0.748514	0.791203	0.791915	0.883272	0.864196	0.77819	0.863584	0.869795	0.87218	0.778041	0.88032	0.797728	0.873535	0.870709	0.870762	0.871014	0.868975	0.870473	0.871608	0.870707	0.870215	0.868486	0.732041
GCF_015845785.1	Species A2	0.722	0.79775	0.985109	0.80408	0.858811	0.737109	0.756616	0.73596	0.775811	0.878467	0.743642	0.872614	0.867832	0.863394	0.804215	0.85356	0.859922	0.612189	0.796394	0.738046	0.800864	0.79533	0.739173	0.772263	0.758215	0.738477	0.780735	0.782545	0.872343	0.856618	0.76946	0.853859	0.862177	0.867813	0.773693	0.870745	0.784176	0.868747	0.861364	0.862146	0.861029	0.861756	0.861336	0.86169	0.862046	0.861472	0.860339	0.722
GCF_016806675.1	Species B2	0.785985	0.805914	0.791768	0.80921	0.789473	0.895042	0.805275	0.796062	0.792495	0.799074	0.896973	0.806002	0.801274	0.791545	0.810631	0.794622	0.795788	0.685538	0.81202	0.813542	0.802076	0.823028	0.90785	0.811526	0.826131	0.786323	0.832193	0.819604	0.801867	0.787335	0.825357	0.794826	0.793446	0.798136	0.779787	0.79902	0.726454	0.795501	0.79395	0.794605	0.794	0.794295	0.794076	0.793933	0.794643	0.793753	0.793844	0.785985
GCF_017589695.1	Species B2	0.768694	0.789574	0.780767	0.791529	0.778198	0.895724	0.794312	0.781456	0.773006	0.783415	0.894004	0.793562	0.784857	0.778018	0.79142	0.78112	0.785056	0.670466	0.796025	0.801061	0.784388	0.811863	0.967072	0.80119	0.81271	0.766259	0.81105	0.808792	0.791291	0.776209	0.805348	0.782759	0.782532	0.79422	0.767301	0.796854	0.716284	0.784431	0.784282	0.784137	0.784129	0.784205	0.784003	0.784218	0.784016	0.784145	0.784311	0.768694
GCF_018614975.1	Species C	0.1848	0.189816	0.190527	0.189802	0.190508	0.18412	0.192659	0.189037	0.183927	0.193296	0.188319	0.191535	0.191731	0.192034	0.189848	0.189984	0.190454	0.175737	0.190153	0.189176	0.190074	0.198396	0.186562	0.198156	0.190942	0.19396	0.199695	0.19693	0.192955	0.189483	0.200375	0.191096	0.192411	0.188366	0.180326	0.189971	0.177805	0.191827	0.191155	0.191216	0.191213	0.191141	0.191324	0.191099	0.191313	0.191215	0.191269	0.1848
GCF_019749075.1	Species A2	0.741641	0.828501	0.898158	0.828767	0.897304	0.765767	0.789627	0.76426	0.808853	0.918108	0.775491	0.910865	0.908463	0.89432	0.829128	0.884651	0.90794	0.651359	0.825184	0.763361	0.828167	0.813434	0.775363	0.807861	0.774755	0.763884	0.804649	0.809421	0.90929	0.889915	0.798048	0.960068	0.910797	0.908303	0.805973	0.910232	0.817185	0.905136	0.997827	0.997773	0.997731	0.997348	0.99769	0.997719	0.998071	0.997407	0.997551	0.741641
GCF_019749095.1	Species A2	0.741817	0.827346	0.897655	0.827517	0.898673	0.766454	0.788821	0.766498	0.807893	0.918682	0.776201	0.910388	0.908932	0.893716	0.828726	0.884914	0.907795	0.652842	0.825151	0.761718	0.828051	0.813254	0.776567	0.808079	0.773325	0.764261	0.80399	0.808537	0.909658	0.889026	0.796457	0.960121	0.910489	0.909099	0.804269	0.910962	0.818292	0.905547	0.99777	0.997876	0.99771	0.997541	0.997721	0.997821	0.997952	0.997683	0.997795	0.741817
GCF_019749115.1	Species A2	0.743276	0.827701	0.897817	0.827612	0.898036	0.768522	0.78967	0.766846	0.808244	0.91832	0.77906	0.910544	0.908491	0.893385	0.82775	0.884364	0.90787	0.655456	0.824034	0.760626	0.827586	0.813344	0.779199	0.809628	0.772725	0.764343	0.804399	0.808397	0.909764	0.888697	0.797006	0.961353	0.910865	0.908369	0.805616	0.909396	0.819393	0.904365	0.998736	0.998917	0.998655	0.998822	0.998537	0.998827	0.998926	0.998883	0.998714	0.743276
GCF_019749165.1	Species A2	0.740768	0.828871	0.896216	0.829295	0.896869	0.766183	0.789224	0.765716	0.807818	0.918092	0.777221	0.910479	0.907959	0.8931	0.829268	0.883274	0.907268	0.653938	0.824391	0.763972	0.827552	0.813201	0.776176	0.808602	0.775065	0.763212	0.804381	0.808695	0.908819	0.88936	0.797188	0.959979	0.910909	0.906765	0.806501	0.909145	0.817101	0.904757	0.997629	0.997609	0.997383	0.997135	0.997488	0.997319	0.997824	0.997325	0.997597	0.740768
GCF_019852195.1	Species A2	0.716701	0.805164	0.862278	0.815734	0.875896	0.731057	0.75627	0.725806	0.773064	0.891876	0.738043	0.946236	0.891603	0.868632	0.812403	0.890226	0.863849	0.610959	0.796564	0.737914	0.793068	0.782259	0.73244	0.760273	0.755556	0.737393	0.781035	0.785453	0.886639	0.850333	0.769963	0.856673	0.912573	0.861095	0.772312	0.866472	0.786753	0.878712	0.86049	0.860921	0.860997	0.85906	0.8599	0.861869	0.860207	0.860555	0.858139	0.7167
GCF_020181695.1	Species A2	0.764437	0.854848	0.909931	0.855184	0.9318	0.77271	0.802178	0.768715	0.822456	0.956595	0.782529	0.953336	0.950028	0.928963	0.854871	0.90472	0.929537	0.658265	0.841119	0.780077	0.841795	0.817478	0.778182	0.810157	0.797904	0.789138	0.8228	0.820799	0.947361	0.913923	0.819493	0.91678	0.972029	0.913515	0.81234	0.927097	0.846815	0.937705	0.929409	0.929011	0.929751	0.927476	0.92865	0.930317	0.928718	0.928522	0.927206	0.764437
GCF_022492955.1	Species A2	0.754521	0.842675	0.907033	0.847451	0.913775	0.764179	0.795099	0.761722	0.814866	0.952836	0.777917	0.933876	0.94224	0.912257	0.847205	0.891214	0.912956	0.651193	0.842799	0.773763	0.835708	0.814542	0.773776	0.801363	0.793487	0.779528	0.820801	0.819617	0.930664	0.89934	0.806548	0.905203	0.917927	0.905712	0.80945	0.914851	0.82875	0.915124	0.912207	0.912024	0.912606	0.911593	0.912194	0.913325	0.91213	0.912204	0.910834	0.754521
GCF_022537985.1	Species B2	0.772297	0.800029	0.77881	0.801613	0.776397	0.888108	0.790552	0.791159	0.779278	0.784323	0.990249	0.791589	0.787016	0.793711	0.795796	0.78726	0.78433	0.676113	0.793138	0.804886	0.79199	0.812166	0.889752	0.805017	0.815989	0.768785	0.821753	0.810062	0.794093	0.786094	0.813296	0.779255	0.782195	0.793213	0.770754	0.795759	0.715272	0.784092	0.780701	0.781433	0.780777	0.781605	0.780992	0.781291	0.781222	0.781091	0.781176	0.772297
GCF_022649565.1	Species A2	0.748754	0.837676	0.901645	0.837577	0.907416	0.77252	0.790024	0.760568	0.809626	0.932331	0.786269	0.925857	0.922294	0.935735	0.840026	0.894638	0.902583	0.640569	0.829743	0.765227	0.826479	0.806991	0.767619	0.79623	0.783615	0.77307	0.813061	0.809513	0.919635	0.898502	0.799682	0.8928	0.909907	0.89987	0.80122	0.911608	0.826255	0.910725	0.903993	0.904095	0.904444	0.902436	0.903269	0.905165	0.903742	0.90342	0.901628	0.748754
GCF_022811565.1	Species A2	0.729926	0.808	0.989333	0.814498	0.869958	0.741131	0.766676	0.739674	0.78037	0.885479	0.748469	0.883072	0.879537	0.872535	0.813857	0.859535	0.863672	0.613053	0.805456	0.740957	0.804141	0.799086	0.74621	0.778276	0.764454	0.747597	0.79138	0.793147	0.883722	0.863158	0.779179	0.860064	0.869318	0.870999	0.777687	0.880717	0.795808	0.872454	0.868282	0.867465	0.868157	0.867354	0.867088	0.868588	0.867489	0.867142	0.86666	0.729926
GCF_022813115.1	Species A2	0.751995	0.843686	0.912281	0.843966	0.919113	0.772335	0.792953	0.770748	0.831471	0.923783	0.786742	0.92528	0.922019	0.925693	0.840907	0.912349	0.924928	0.658587	0.842779	0.776649	0.850484	0.819395	0.783479	0.808792	0.784129	0.777751	0.81626	0.812039	0.933184	0.908896	0.814876	0.914636	0.926617	0.923418	0.821201	0.924732	0.897429	0.921857	0.917812	0.917655	0.917734	0.917494	0.91748	0.917874	0.917611	0.917792	0.917494	0.751995
GCF_023374295.1	Species A2	0.758811	0.850132	0.913059	0.849775	0.916948	0.781218	0.800324	0.767872	0.821703	0.934693	0.796214	0.939223	0.932492	0.935857	0.854668	0.905176	0.913803	0.648122	0.842525	0.777375	0.836105	0.817416	0.780603	0.806245	0.794913	0.784458	0.824864	0.821913	0.939268	0.90721	0.810676	0.909579	0.924611	0.915351	0.816562	0.930671	0.835069	0.920988	0.914527	0.915065	0.915501	0.9135	0.914046	0.915945	0.914454	0.914791	0.913182	0.758811
GCF_023586645.2	Species A2	0.75562	0.846667	0.91221	0.847484	0.907709	0.775777	0.803416	0.767358	0.816887	0.922576	0.795039	0.92638	0.92341	0.91048	0.848059	0.906106	0.910585	0.648941	0.841838	0.770981	0.833791	0.815851	0.786554	0.807278	0.790938	0.776184	0.818265	0.821807	0.929822	0.905895	0.807254	0.90927	0.916933	0.93497	0.818879	0.951964	0.838879	0.909942	0.913394	0.914153	0.913165	0.91239	0.913538	0.914245	0.913894	0.913284	0.911077	0.75562
GCF_023586685.2	Species B3	0.794125	0.798681	0.787725	0.803096	0.788038	0.792538	0.824192	0.809421	0.774036	0.800602	0.805659	0.804085	0.800612	0.791977	0.800307	0.789158	0.780862	0.69204	0.795662	0.882807	0.784269	0.836264	0.804187	0.813793	0.90663	0.801982	0.851175	0.840535	0.79943	0.783073	0.84452	0.777174	0.794728	0.782086	0.758955	0.791049	0.732259	0.792543	0.779861	0.779374	0.780198	0.777794	0.77932	0.780758	0.77916	0.779448	0.777567	0.794124
GCF_023586705.2	Species B1	0.810633	0.779597	0.779841	0.787401	0.771757	0.779467	0.813374	0.808855	0.750196	0.780025	0.798047	0.782732	0.780829	0.770489	0.78025	0.769459	0.764331	0.663083	0.776302	0.805043	0.764439	0.839219	0.789915	0.812448	0.822317	0.7809	0.846223	0.843802	0.781634	0.763849	0.831956	0.76164	0.773069	0.768657	0.744028	0.775939	0.716525	0.773988	0.764629	0.765263	0.764703	0.764455	0.764767	0.765697	0.765143	0.764564	0.763133	0.810633
GCF_023586725.2	Species B3	0.786005	0.800612	0.783017	0.805999	0.78562	0.792374	0.820694	0.804174	0.775152	0.795944	0.808495	0.800829	0.796728	0.784877	0.805197	0.791229	0.779358	0.691108	0.795042	0.881336	0.78603	0.83245	0.806292	0.81552	0.904684	0.798485	0.838941	0.838223	0.795277	0.785596	0.835108	0.777602	0.788781	0.784257	0.758952	0.793908	0.727723	0.787088	0.782415	0.781792	0.782646	0.780169	0.781519	0.783317	0.781489	0.78166	0.779975	0.786005
GCF_023586745.3	Species A2	0.766435	0.860227	0.911023	0.860897	0.911436	0.771386	0.80861	0.771812	0.826567	0.936342	0.785171	0.938767	0.934221	0.925382	0.866342	0.91334	0.909847	0.662479	0.850531	0.780886	0.838178	0.82422	0.780928	0.809912	0.801877	0.788686	0.827439	0.829042	0.934925	0.905143	0.813105	0.906994	0.922708	0.918955	0.82087	0.931662	0.848662	0.919629	0.916016	0.916662	0.916255	0.914957	0.915822	0.91721	0.916235	0.915845	0.913882	0.766435
GCF_023586765.2	Species B2	0.801696	0.796004	0.786424	0.796668	0.787874	0.813551	0.831639	0.818067	0.773999	0.798662	0.830488	0.800255	0.800137	0.78259	0.795699	0.794832	0.780216	0.697165	0.78979	0.830396	0.773832	0.84234	0.826233	0.829015	0.850951	0.795689	0.852661	0.848333	0.802914	0.782159	0.840849	0.795882	0.783796	0.790347	0.763007	0.802322	0.727673	0.790178	0.798364	0.79921	0.798928	0.797227	0.798587	0.799825	0.798824	0.798694	0.796795	0.801696
GCF_023586785.2	Species A2	0.763487	0.860298	0.911182	0.860256	0.916765	0.774371	0.803082	0.763462	0.827525	0.936735	0.786203	0.938864	0.934806	0.923589	0.86425	0.912067	0.90967	0.647239	0.850342	0.776534	0.839022	0.819224	0.780796	0.806824	0.794398	0.784183	0.822197	0.825918	0.933314	0.903618	0.808722	0.906755	0.925407	0.916653	0.821223	0.931434	0.838961	0.919693	0.913136	0.913199	0.91367	0.912232	0.91247	0.914149	0.912776	0.912959	0.911592	0.763487
GCF_023586805.2	Species A2	0.766262	0.859625	0.910677	0.859618	0.914408	0.775911	0.806561	0.768853	0.829691	0.936132	0.785427	0.938669	0.934059	0.924977	0.865872	0.912604	0.911007	0.66385	0.85569	0.780856	0.841106	0.823246	0.780353	0.811649	0.801002	0.787384	0.826575	0.828636	0.932861	0.905508	0.812043	0.90907	0.923048	0.918488	0.822473	0.930545	0.845316	0.91797	0.915284	0.915838	0.915672	0.913834	0.915375	0.916553	0.915728	0.91526	0.912892	0.766262
GCF_024584565.1	Species A2	0.751545	0.843191	0.899903	0.843721	0.900082	0.770373	0.796566	0.766057	0.810783	0.926815	0.786488	0.927431	0.925838	0.905905	0.839157	0.883464	0.909914	0.64597	0.833311	0.766383	0.823029	0.818667	0.778392	0.809214	0.785483	0.772169	0.817069	0.825348	0.926306	0.89062	0.806763	0.900797	0.917928	0.908617	0.805922	0.921143	0.823986	0.902451	0.901676	0.901615	0.902509	0.899718	0.900291	0.902984	0.900698	0.900789	0.900188	0.751546
GCF_025720855.1	Species A2	0.755526	0.849148	0.895597	0.849557	0.904022	0.76351	0.792708	0.759709	0.820309	0.925954	0.781621	0.917345	0.918462	0.905143	0.843551	0.897019	0.898114	0.653484	0.840269	0.76987	0.837768	0.812727	0.769573	0.796326	0.787305	0.781277	0.810004	0.810838	0.915622	0.904862	0.803581	0.901117	0.911507	0.900932	0.808157	0.913827	0.84085	0.90553	0.917023	0.917435	0.917295	0.915983	0.917299	0.918629	0.917305	0.917501	0.914813	0.755527
GCF_025916195.1	Species B1	0.754049	0.739392	0.771896	0.742717	0.765002	0.758394	0.930751	0.837014	0.730264	0.771957	0.776465	0.772328	0.77345	0.766725	0.746286	0.762539	0.770791	0.676569	0.743289	0.779215	0.740414	0.929604	0.770864	0.911756	0.792169	0.804987	0.925203	0.928674	0.775002	0.76059	0.914826	0.771878	0.769417	0.770551	0.729754	0.76934	0.704352	0.769416	0.773364	0.773117	0.773371	0.773093	0.773141	0.773279	0.773234	0.773279	0.773308	0.754049
GCF_028471985.1	Species B1	0.773351	0.765327	0.76803	0.765868	0.765897	0.75914	0.857133	0.860456	0.742505	0.782087	0.77967	0.780193	0.784884	0.773668	0.766387	0.771969	0.764028	0.679369	0.757506	0.800354	0.753404	0.86724	0.76907	0.852446	0.817086	0.810909	0.876668	0.870535	0.785243	0.764804	0.876719	0.766777	0.772597	0.761996	0.731289	0.772666	0.717995	0.768274	0.769017	0.769057	0.769733	0.76727	0.768887	0.770419	0.768711	0.768929	0.767231	0.773351
GCF_028751565.1	Species B2	0.80104	0.787477	0.76009	0.787288	0.762205	0.786611	0.766425	0.758033	0.75898	0.766904	0.804719	0.768545	0.767708	0.75617	0.77045	0.769511	0.7522	0.671319	0.773301	0.786869	0.769748	0.778618	0.797675	0.770414	0.812223	0.76226	0.793349	0.788937	0.769141	0.769845	0.78389	0.758334	0.762949	0.762732	0.734052	0.776869	0.706797	0.76379	0.760681	0.760652	0.761725	0.758416	0.759959	0.76255	0.759729	0.760697	0.759239	0.80104
GCF_029203955.1	Species A2	0.732703	0.808591	0.989743	0.815985	0.870847	0.740694	0.767199	0.743231	0.780854	0.88757	0.747189	0.884951	0.880644	0.872544	0.814908	0.860413	0.865417	0.622129	0.806744	0.746503	0.807071	0.801939	0.742154	0.780035	0.76543	0.749851	0.792753	0.793543	0.884187	0.864721	0.779672	0.864442	0.870585	0.87292	0.778249	0.880498	0.798786	0.873966	0.871669	0.872006	0.872275	0.869724	0.871095	0.872879	0.871436	0.871369	0.869322	0.732704
GCF_029453445.1	Species A2	0.726111	0.806112	0.87225	0.807104	0.873517	0.742989	0.763721	0.733838	0.78338	0.896782	0.754437	0.928609	0.89423	0.873193	0.817823	0.881298	0.912073	0.625909	0.805266	0.745247	0.799991	0.788485	0.751034	0.776361	0.758991	0.742509	0.785878	0.785808	0.921469	0.86235	0.776478	0.874032	0.916007	0.878513	0.78306	0.886955	0.80772	0.882709	0.87829	0.878742	0.878227	0.878683	0.878473	0.878829	0.878494	0.878142	0.878627	0.726111
GCF_029846295.1	Species B1	0.755815	0.734122	0.76519	0.738942	0.76213	0.742404	0.895778	0.84171	0.723716	0.766422	0.770282	0.761399	0.763128	0.765139	0.732997	0.756258	0.76528	0.667077	0.728612	0.780125	0.733921	0.916696	0.755582	0.908512	0.791066	0.797346	0.929312	0.912065	0.764729	0.753372	0.929084	0.75612	0.764002	0.759324	0.717275	0.75597	0.700992	0.765828	0.765047	0.765123	0.765164	0.765265	0.765276	0.765282	0.765086	0.76519	0.765251	0.755815
GCF_030122785.1	Species A2	0.754638	0.84632	0.900049	0.84728	0.919185	0.762409	0.796678	0.758738	0.812222	0.947955	0.772687	0.940479	0.937353	0.913022	0.845098	0.892612	0.918479	0.652088	0.835088	0.774248	0.831136	0.812662	0.767661	0.799643	0.793959	0.778463	0.817065	0.810818	0.93476	0.900225	0.80987	0.904445	0.95748	0.902148	0.803348	0.914943	0.838654	0.924194	0.916753	0.916462	0.917534	0.914678	0.916176	0.917829	0.91609	0.916409	0.914831	0.754638
GCF_030264055.1	Species A2	0.762057	0.85885	0.913615	0.861297	0.92008	0.781963	0.806064	0.770627	0.820243	0.929262	0.795388	0.929589	0.930074	0.915865	0.857268	0.91386	0.915389	0.65512	0.853014	0.772641	0.844248	0.824609	0.788029	0.813097	0.79153	0.782213	0.823204	0.829594	0.936212	0.908592	0.812711	0.919679	0.923474	0.9564	0.823832	0.975614	0.842845	0.92294	0.926362	0.926516	0.92669	0.925422	0.925723	0.927456	0.926159	0.925723	0.924654	0.762057
GCF_030412135.1	Species A2	0.750269	0.831097	0.909176	0.832062	0.905938	0.765146	0.791641	0.773982	0.817113	0.92307	0.787056	0.920657	0.91875	0.910185	0.835201	0.889849	0.9148	0.652127	0.833557	0.770027	0.830172	0.81997	0.778631	0.814868	0.780024	0.772015	0.814881	0.817959	0.925383	0.901266	0.806808	0.916171	0.916456	0.908555	0.810355	0.91465	0.826563	0.911852	0.917555	0.917577	0.917688	0.917755	0.917978	0.917755	0.9178	0.91777	0.917874	0.750269
GCF_030412145.1	Species A2	0.735494	0.826882	0.889098	0.827617	0.894195	0.759611	0.779835	0.757976	0.804894	0.905837	0.768283	0.910264	0.904396	0.885138	0.823674	0.87701	0.896099	0.640223	0.825858	0.753492	0.816561	0.805844	0.768831	0.795195	0.766462	0.756928	0.795445	0.802049	0.908407	0.880416	0.792264	0.913288	0.90534	0.895657	0.802561	0.898484	0.807954	0.899774	0.912191	0.912481	0.912198	0.912695	0.912392	0.912239	0.912634	0.912266	0.912338	0.735494
GCF_030412155.1	Species A2	0.750816	0.834497	0.91191	0.834824	0.906388	0.766463	0.797758	0.779399	0.819068	0.922443	0.788126	0.919364	0.91815	0.910733	0.83702	0.888998	0.915771	0.653625	0.837886	0.768327	0.837569	0.826687	0.778556	0.816956	0.780237	0.775548	0.821548	0.822609	0.9273	0.897831	0.810861	0.92069	0.918364	0.909348	0.812771	0.911338	0.832509	0.912489	0.922093	0.922067	0.922093	0.922245	0.922271	0.922281	0.922058	0.922285	0.922295	0.750816
GCF_030412175.1	Species A2	0.698352	0.785331	0.843282	0.824798	0.848591	0.72101	0.738944	0.720136	0.803869	0.859086	0.730632	0.864157	0.857968	0.840019	0.783616	0.833662	0.850199	0.607809	0.783266	0.714487	0.774712	0.763839	0.729874	0.755507	0.726621	0.719247	0.754193	0.762939	0.86149	0.83574	0.750551	0.865556	0.859847	0.850516	0.76162	0.852924	0.765147	0.853846	0.865131	0.865589	0.86516	0.865755	0.865324	0.865361	0.865552	0.865181	0.865338	0.698352
GCF_030412235.1	Species A2	0.73581	0.824909	0.887488	0.825675	0.893343	0.759809	0.780809	0.757857	0.803994	0.903619	0.76819	0.909387	0.90208	0.884294	0.823237	0.87645	0.894603	0.644423	0.825364	0.750127	0.816184	0.806299	0.768803	0.795448	0.76379	0.756508	0.796686	0.802373	0.906539	0.880266	0.791689	0.91324	0.905303	0.895456	0.802173	0.897769	0.808406	0.898822	0.911608	0.91196	0.911647	0.912117	0.911594	0.911722	0.911831	0.911668	0.911674	0.73581
GCF_030412275.1	Species A2	0.749894	0.831219	0.912024	0.83148	0.908856	0.770041	0.798071	0.781027	0.819534	0.920536	0.790639	0.917651	0.916336	0.908875	0.836107	0.887908	0.91843	0.657827	0.839719	0.767142	0.836295	0.826094	0.78151	0.817222	0.776385	0.771462	0.819757	0.821213	0.926451	0.895847	0.808763	0.923381	0.917632	0.908482	0.815454	0.909351	0.831909	0.91023	0.922271	0.922471	0.922271	0.922487	0.922271	0.922271	0.92247	0.922256	0.922271	0.749894
GCF_030812515.1	Species B2	0.766669	0.782449	0.765691	0.783589	0.774702	0.828626	0.789806	0.778204	0.766314	0.774813	0.844143	0.780865	0.77514	0.778314	0.776921	0.775332	0.77035	0.682369	0.783619	0.796662	0.778917	0.810655	0.846473	0.802083	0.81154	0.773082	0.81426	0.810203	0.777476	0.773076	0.812896	0.769667	0.779445	0.773725	0.752355	0.774786	0.708897	0.782779	0.772406	0.772484	0.772283	0.772684	0.772629	0.772651	0.772598	0.772522	0.772617	0.766669
GCF_031757035.1	Species B2	0.789753	0.775919	0.764741	0.782746	0.757787	0.77905	0.752569	0.744126	0.74822	0.759871	0.785478	0.762025	0.757881	0.751247	0.768411	0.7565	0.741186	0.658527	0.763107	0.770787	0.761362	0.776059	0.779533	0.756146	0.794158	0.75421	0.781715	0.78129	0.759979	0.755054	0.771957	0.743058	0.755717	0.754559	0.732767	0.763059	0.696103	0.758264	0.745796	0.745708	0.746215	0.744456	0.745696	0.747149	0.745543	0.745619	0.744338	0.789752
GCF_033439195.1	Species A2	0.766466	0.854577	0.920648	0.854444	0.923684	0.776122	0.807088	0.777298	0.821736	0.944231	0.79631	0.947754	0.944579	0.927672	0.855794	0.902068	0.9476	0.65204	0.844089	0.786594	0.840911	0.825705	0.791068	0.817376	0.803259	0.782002	0.834508	0.830639	0.964439	0.909771	0.821875	0.916013	0.936294	0.923571	0.817072	0.937194	0.845924	0.929763	0.920617	0.920069	0.921205	0.918558	0.919381	0.921579	0.919621	0.919866	0.91881	0.766466
GCF_033487245.1	Species B2	0.775005	0.79922	0.781802	0.80242	0.787936	0.916064	0.794512	0.784191	0.776038	0.786693	0.909648	0.792587	0.787936	0.790456	0.795765	0.786085	0.786867	0.676544	0.803336	0.804608	0.794356	0.81383	0.921297	0.799345	0.816827	0.766678	0.817229	0.813579	0.792942	0.7843	0.811008	0.788738	0.788455	0.794418	0.778754	0.796536	0.718209	0.793621	0.794149	0.794439	0.794087	0.794437	0.794197	0.794218	0.794581	0.79389	0.794242	0.775005
GCF_034085295.1	Species A1	0.697626	0.999965	0.768369	0.918685	0.770565	0.718705	0.706667	0.692728	0.842756	0.779417	0.734235	0.785128	0.778134	0.770629	0.839751	0.779242	0.763075	0.594468	0.835176	0.719553	0.830442	0.726888	0.723541	0.715759	0.731955	0.701025	0.725512	0.732225	0.780679	0.774943	0.720446	0.766244	0.780675	0.772011	0.803342	0.782354	0.712143	0.773237	0.768676	0.768034	0.769501	0.766312	0.767883	0.769635	0.767632	0.768161	0.766864	0.697626
GCF_034321765.1	Species B3	0.758247	0.76531	0.765489	0.764571	0.76043	0.778069	0.805842	0.787532	0.748311	0.772854	0.787826	0.777241	0.772507	0.762989	0.770907	0.768189	0.770159	0.674632	0.769721	0.853857	0.762772	0.816599	0.789039	0.80483	0.860278	0.769753	0.814716	0.814395	0.775026	0.762337	0.810011	0.76965	0.770718	0.769925	0.743683	0.771313	0.704593	0.76636	0.77263	0.77295	0.772546	0.772805	0.772741	0.772559	0.773002	0.772494	0.772756	0.758247
GCF_034321805.1	Species B3	0.788855	0.794243	0.789216	0.794179	0.790402	0.800793	0.821668	0.816599	0.778597	0.794204	0.820773	0.796883	0.794128	0.793199	0.788523	0.791353	0.789015	0.695718	0.793026	0.876356	0.788051	0.839888	0.820354	0.824527	0.889034	0.794165	0.844987	0.837686	0.79509	0.788402	0.844375	0.784951	0.794905	0.797755	0.765438	0.799008	0.731825	0.795733	0.788777	0.788625	0.788792	0.788723	0.788753	0.788775	0.788754	0.788566	0.788871	0.788855
GCF_034321845.1	Species B3	0.757014	0.764034	0.763471	0.763744	0.757112	0.778443	0.805499	0.789704	0.747237	0.771133	0.787469	0.775762	0.771429	0.761297	0.768808	0.766897	0.766315	0.674741	0.768469	0.853045	0.761836	0.817125	0.790243	0.805268	0.860976	0.769713	0.815301	0.815217	0.772204	0.760621	0.810677	0.766096	0.768551	0.76811	0.741762	0.769921	0.700482	0.763995	0.769074	0.769324	0.769006	0.769345	0.769294	0.7691	0.769554	0.769211	0.769105	0.757014
GCF_034321965.1	Species B	0.734791	0.722881	0.757241	0.723171	0.748706	0.74481	0.795851	0.77147	0.711763	0.743378	0.75139	0.748243	0.743977	0.747287	0.720489	0.750604	0.746405	0.64596	0.717852	0.759037	0.719972	0.822519	0.744108	0.801682	0.768188	0.768874	0.807616	0.805911	0.751697	0.743815	0.81037	0.74747	0.748537	0.748312	0.697706	0.75001	0.691562	0.752847	0.747946	0.74792	0.747863	0.747933	0.748337	0.748282	0.748023	0.747971	0.748276	0.734791
GCF_034322125.1	Species B2	0.775239	0.796061	0.788063	0.801703	0.785668	0.880762	0.79376	0.797498	0.778105	0.790025	0.941075	0.796906	0.791214	0.794122	0.795072	0.792207	0.790722	0.676491	0.792507	0.80083	0.79453	0.822352	0.8967	0.810592	0.816389	0.77193	0.827083	0.818451	0.796675	0.788105	0.821534	0.783699	0.787893	0.802177	0.776738	0.800364	0.719076	0.791253	0.78633	0.786689	0.786234	0.786672	0.786979	0.786597	0.786987	0.786639	0.786601	0.775239
GCF_035323085.1	Species B2	0.773736	0.801797	0.776982	0.803575	0.774252	0.876682	0.791146	0.777954	0.772878	0.786077	0.978191	0.794754	0.789961	0.787675	0.800068	0.782483	0.773895	0.66258	0.793628	0.795883	0.78327	0.804453	0.879952	0.798894	0.817203	0.768681	0.820453	0.810502	0.794848	0.781726	0.808452	0.77173	0.775755	0.786342	0.765511	0.798069	0.718784	0.778556	0.775802	0.775756	0.775853	0.77448	0.774958	0.776831	0.775374	0.775301	0.773288	0.773736
GCF_900109125.1	Species A2	0.762546	0.85175	0.921659	0.851917	0.931177	0.782833	0.801251	0.781404	0.831932	0.941187	0.799687	0.950691	0.942438	0.931673	0.849031	0.91525	0.952821	0.667978	0.846262	0.794191	0.850046	0.833246	0.796715	0.824741	0.804093	0.786426	0.827495	0.828175	0.959364	0.912093	0.827822	0.924911	0.949058	0.923678	0.82859	0.925895	0.854859	0.939578	0.93125	0.931254	0.931248	0.931506	0.931455	0.931209	0.931472	0.931176	0.93125	0.762546
GCF_900406265.2	Species B1	0.749303	0.746372	0.776066	0.751777	0.765693	0.756616	0.901715	0.838475	0.731519	0.773748	0.767864	0.775736	0.775249	0.772212	0.749413	0.764417	0.771349	0.658718	0.747901	0.775363	0.744606	0.947512	0.762954	0.934888	0.788857	0.796864	0.925683	0.995983	0.776529	0.762099	0.913435	0.772207	0.774055	0.771033	0.730277	0.769917	0.7086	0.771109	0.774011	0.774352	0.774032	0.774374	0.7741	0.774169	0.774416	0.774122	0.773881	0.749303
GCF_900454525.1	Species A2	0.734385	0.808441	0.988683	0.815302	0.870171	0.740631	0.76654	0.742501	0.779423	0.886399	0.748742	0.884279	0.879737	0.871137	0.814134	0.85933	0.863617	0.618973	0.805911	0.745734	0.805668	0.801556	0.742262	0.77926	0.764997	0.750307	0.791688	0.793451	0.883848	0.863887	0.778925	0.862898	0.869387	0.87185	0.77567	0.880374	0.796479	0.872808	0.870236	0.870901	0.871199	0.868605	0.86988	0.87182	0.870198	0.870345	0.868107	0.734385
GCF_900454545.1	Species A2	0.759286	0.851647	0.912174	0.856824	0.915521	0.772111	0.796315	0.763317	0.817755	0.928099	0.78329	0.926979	0.922158	0.925598	0.852964	0.903974	0.903739	0.648519	0.842231	0.774491	0.838986	0.815841	0.769976	0.800241	0.798758	0.779769	0.819829	0.824283	0.92398	0.898289	0.806244	0.901774	0.914176	0.911273	0.814786	0.921711	0.836338	0.91915	0.9044	0.904957	0.904731	0.90342	0.903864	0.90596	0.904225	0.90452	0.902164	0.759286
GCF_903797665.1	Species A2	0.730226	0.808512	0.997455	0.814696	0.876719	0.752397	0.766971	0.754357	0.792958	0.885966	0.761645	0.883707	0.879298	0.879604	0.813378	0.86855	0.877902	0.628987	0.811777	0.751711	0.816229	0.810178	0.755033	0.787286	0.764912	0.746957	0.792539	0.792244	0.884365	0.871518	0.786156	0.872529	0.878626	0.884894	0.790453	0.881476	0.797094	0.880929	0.879639	0.879687	0.879586	0.879649	0.879609	0.879688	0.879642	0.879667	0.879488	0.730226
SV13	Species B3	0.794006	0.804351	0.804729	0.804625	0.800868	0.810193	0.8398	0.824471	0.786989	0.814969	0.826391	0.815918	0.814786	0.808317	0.807882	0.812068	0.803675	0.705357	0.80244	0.886402	0.794989	0.862545	0.819514	0.84514	0.897773	0.805598	0.854104	0.858145	0.813876	0.805651	0.848867	0.803516	0.809288	0.808121	0.774818	0.811166	0.74003	0.808624	0.807144	0.807502	0.807301	0.807451	0.807375	0.807486	0.807584	0.80738	0.807128	0.794006
GCA_001477135.1	Species A1	0.763659	0.918973	0.855543	0.919836	0.844993	0.790906	0.789542	0.775449	0.897296	0.862523	0.813726	0.866173	0.860969	0.850206	0.929545	0.858139	0.853467	0.669145	0.920222	0.796236	0.905743	0.812742	0.807743	0.804841	0.80857	0.767774	0.807477	0.813399	0.861237	0.854578	0.799567	0.856132	0.857543	0.863204	0.878769	0.865947	0.780861	0.851182	0.859697	0.859814	0.859938	0.859856	0.859785	0.860028	0.859703	0.859822	0.859849	0.763659
GCA_001272655.2	Species B1	0.741668	0.725463	0.755607	0.727681	0.742131	0.728772	0.879921	0.818588	0.703525	0.761072	0.753303	0.76391	0.762197	0.748013	0.741697	0.74776	0.746921	0.644982	0.726173	0.760219	0.715782	0.899085	0.745711	0.890739	0.773851	0.790147	0.919145	0.904734	0.762491	0.741712	0.903482	0.747921	0.750394	0.74435	0.699328	0.755504	0.692586	0.745635	0.751667	0.751678	0.75257	0.750067	0.750577	0.752974	0.7509	0.751051	0.750381	0.741668
GCA_001955935.1	Species B1	0.751229	0.751012	0.77824	0.752312	0.768831	0.762949	0.906086	0.84613	0.73661	0.780489	0.775381	0.785249	0.78265	0.776243	0.75206	0.774656	0.78076	0.664162	0.755592	0.780596	0.743283	0.99626	0.767461	0.93792	0.789719	0.808947	0.929341	0.950863	0.784683	0.770753	0.921437	0.780888	0.780932	0.774925	0.728402	0.776484	0.716506	0.772509	0.782341	0.782555	0.782318	0.782416	0.782715	0.78258	0.782695	0.782495	0.782531	0.751229
GCA_001956115.1	Species B1	0.74065	0.738935	0.770399	0.744071	0.761382	0.749589	0.8903	0.83394	0.724253	0.767265	0.762264	0.771569	0.769025	0.767536	0.738044	0.763677	0.766017	0.649676	0.740766	0.770145	0.734303	0.953199	0.757128	0.922007	0.779454	0.795348	0.92233	0.936978	0.770752	0.755386	0.911311	0.764984	0.767439	0.766216	0.722803	0.764167	0.702832	0.764488	0.765654	0.765825	0.765648	0.765822	0.765658	0.765867	0.765798	0.765728	0.765571	0.74065
GCA_001956155.1	Species B1	0.765349	0.752949	0.775769	0.759356	0.76792	0.753067	0.835564	0.827571	0.737099	0.776712	0.773644	0.772742	0.772034	0.774577	0.749473	0.76813	0.766694	0.659736	0.753815	0.786958	0.748999	0.872784	0.765954	0.84423	0.7997	0.864345	0.871935	0.860745	0.777265	0.762313	0.8675	0.762521	0.777235	0.765897	0.725247	0.763035	0.720937	0.77375	0.767181	0.767183	0.767054	0.766934	0.76705	0.767214	0.767147	0.767322	0.767083	0.765349
GCA_001956225.1	Species B1	0.749448	0.731026	0.757135	0.735555	0.755003	0.735345	0.896376	0.836202	0.718718	0.757375	0.76298	0.759894	0.760275	0.762373	0.729149	0.752015	0.753734	0.661283	0.726618	0.774758	0.730321	0.918217	0.750625	0.8989	0.785491	0.794758	0.93532	0.90841	0.762424	0.748683	0.946697	0.751832	0.759305	0.751013	0.711147	0.749644	0.699252	0.759868	0.754087	0.75412	0.754012	0.753862	0.754238	0.754302	0.754145	0.7542	0.754089	0.749448
GCA_001956235.1	Species B1	0.749061	0.729035	0.759377	0.733405	0.757174	0.734339	0.897281	0.831144	0.716003	0.759405	0.762278	0.760009	0.762283	0.76347	0.732566	0.755321	0.75671	0.656353	0.726415	0.773698	0.729414	0.912069	0.751352	0.894666	0.78643	0.795098	0.933076	0.904739	0.763544	0.749754	0.943072	0.75121	0.759127	0.753581	0.711357	0.752002	0.698611	0.760505	0.752434	0.752423	0.752433	0.752466	0.752717	0.752646	0.752548	0.752533	0.752782	0.749061
GCA_002376225.1	Species A2	0.776431	0.860129	0.93386	0.860472	0.944941	0.799307	0.815308	0.801406	0.844075	0.952092	0.81469	0.959216	0.955532	0.94337	0.862171	0.926268	0.973506	0.681772	0.864255	0.803094	0.868381	0.848062	0.810603	0.840308	0.809537	0.799086	0.842896	0.840871	0.980761	0.930764	0.841665	0.94026	0.95848	0.944176	0.849809	0.945008	0.869391	0.946313	0.940907	0.941083	0.940908	0.941275	0.941069	0.941083	0.941068	0.940907	0.94127	0.776431
GCA_002872435.1	Species A1	0.769346	0.925416	0.852492	0.926247	0.842676	0.78759	0.790281	0.770046	0.890165	0.865232	0.808439	0.867861	0.863454	0.846593	0.935896	0.853334	0.84349	0.656655	0.917626	0.790463	0.898681	0.807049	0.800596	0.796558	0.811808	0.772767	0.809129	0.816574	0.863476	0.850177	0.79684	0.848866	0.850392	0.854735	0.868193	0.868856	0.782645	0.845559	0.851208	0.852537	0.852041	0.851045	0.851899	0.852506	0.852502	0.852327	0.850102	0.769347
GCA_002894905.1	Species B3	0.754624	0.760979	0.763864	0.76585	0.754993	0.772064	0.817963	0.822937	0.745515	0.767242	0.802549	0.765549	0.765419	0.759621	0.767492	0.755754	0.756772	0.71948	0.773426	0.797859	0.762144	0.832763	0.787593	0.815841	0.81344	0.770315	0.836772	0.827807	0.769803	0.752753	0.831993	0.755074	0.759397	0.766777	0.747356	0.763249	0.701727	0.761045	0.759989	0.760317	0.759862	0.760321	0.760264	0.760304	0.760275	0.760116	0.760226	0.754624
GCA_002937395.1	Species B1	0.793642	0.764806	0.787433	0.764916	0.781934	0.767027	0.841229	0.83104	0.750208	0.795957	0.791674	0.792797	0.790877	0.792361	0.764286	0.787922	0.785015	0.673033	0.763249	0.801904	0.761369	0.86388	0.781112	0.850674	0.808338	0.850891	0.875471	0.855326	0.797083	0.784604	0.872758	0.7818	0.791526	0.780753	0.738197	0.782415	0.732261	0.786071	0.786366	0.786208	0.786393	0.786372	0.78631	0.786384	0.786318	0.786113	0.786377	0.793642
GCA_003428495.1	Species A2	0.76152	0.851786	0.92689	0.851406	0.915108	0.782605	0.804412	0.779169	0.829463	0.931563	0.802186	0.935122	0.930913	0.925049	0.852325	0.919792	0.924004	0.661646	0.847586	0.782495	0.850678	0.826884	0.794899	0.81573	0.794229	0.782097	0.822131	0.82546	0.934866	0.921955	0.815681	0.92569	0.929026	0.93665	0.826213	0.941492	0.843969	0.925154	0.92834	0.928475	0.928236	0.928478	0.928439	0.928452	0.928649	0.928007	0.928322	0.76152
GCA_003437195.1	Species A2	0.756782	0.845933	0.913848	0.845971	0.921218	0.778947	0.798721	0.773358	0.826869	0.956796	0.791147	0.943736	0.951844	0.915097	0.852606	0.905324	0.927228	0.654799	0.850771	0.781229	0.843514	0.82279	0.786349	0.810179	0.790709	0.77893	0.823221	0.815301	0.942965	0.908981	0.808866	0.919508	0.932986	0.920385	0.822999	0.922808	0.841851	0.929813	0.922095	0.922303	0.92221	0.922307	0.922283	0.922237	0.922438	0.92199	0.922057	0.756782
GCA_003856555.1	Species A1	0.747774	0.910799	0.835071	0.912154	0.837583	0.769952	0.764105	0.752267	0.878874	0.844417	0.792799	0.849549	0.843403	0.838962	0.902494	0.853705	0.828668	0.648703	0.897282	0.774569	0.894328	0.783787	0.780814	0.773891	0.7942	0.766219	0.785134	0.787858	0.847735	0.84253	0.780166	0.83493	0.839172	0.842749	0.85918	0.853185	0.773709	0.842436	0.839591	0.839556	0.840472	0.837533	0.839328	0.840653	0.839308	0.840065	0.83761	0.747774
GCA_009827695.1	Species B1	0.767802	0.75274	0.772591	0.753188	0.768283	0.767282	0.888286	0.835015	0.742772	0.777574	0.783065	0.779922	0.776749	0.770139	0.754638	0.771209	0.772405	0.670962	0.753589	0.791783	0.746034	0.908622	0.779709	0.900317	0.80059	0.803563	0.908765	0.907995	0.77845	0.764889	0.901452	0.775528	0.771019	0.767845	0.733158	0.770411	0.710424	0.771937	0.775634	0.776133	0.775781	0.776057	0.776099	0.776122	0.775937	0.776097	0.775714	0.767802
GCA_011066085.1	Species A1	0.721824	0.874143	0.822759	0.876088	0.811339	0.779249	0.742164	0.732238	0.855721	0.824542	0.775439	0.823744	0.82323	0.81437	0.860603	0.818298	0.813645	0.632227	0.886911	0.75757	0.872992	0.78165	0.775319	0.758948	0.767366	0.736252	0.762531	0.770343	0.822239	0.816724	0.761137	0.811826	0.825711	0.818298	0.843882	0.824016	0.752083	0.818481	0.818075	0.818005	0.818121	0.818036	0.817969	0.818158	0.818041	0.817896	0.81792	0.721824
GCA_011066115.1	Species B3	0.814229	0.811236	0.80526	0.812436	0.807568	0.815313	0.853289	0.850956	0.79393	0.813149	0.84551	0.815353	0.813783	0.812532	0.810182	0.810504	0.809465	0.723154	0.805222	0.884282	0.803197	0.875118	0.837497	0.862103	0.89755	0.818529	0.885114	0.876353	0.820012	0.804277	0.884836	0.806621	0.81549	0.809598	0.783085	0.811779	0.746959	0.81399	0.81305	0.813055	0.81314	0.813277	0.813589	0.813304	0.813399	0.812938	0.813339	0.814229
GCA_011066125.1	Species A1	0.72173	0.87375	0.823131	0.875874	0.812446	0.778238	0.741676	0.73085	0.855364	0.823975	0.775194	0.823699	0.822866	0.814335	0.860184	0.8183	0.813651	0.630075	0.885885	0.75795	0.873273	0.780148	0.773916	0.758328	0.767242	0.734851	0.761019	0.768492	0.823047	0.816222	0.760784	0.812282	0.825803	0.8169	0.844495	0.822472	0.750608	0.818399	0.816821	0.81689	0.816984	0.817111	0.817084	0.81701	0.817054	0.817066	0.816983	0.72173
GCA_011066155.1	Species B2	0.777795	0.797613	0.782508	0.801221	0.780269	0.887326	0.796136	0.787446	0.78293	0.791454	0.886227	0.797536	0.792111	0.781806	0.803015	0.785195	0.785253	0.67948	0.802631	0.80432	0.791839	0.81416	0.898072	0.800094	0.817145	0.780078	0.82343	0.812389	0.792934	0.777525	0.814658	0.786158	0.783984	0.788609	0.771863	0.789799	0.722939	0.78614	0.784579	0.784602	0.784466	0.78443	0.784702	0.784832	0.784585	0.78467	0.784594	0.777795
GCA_011066175.1	Species A2	0.740558	0.845029	0.893648	0.846925	0.880079	0.772312	0.77785	0.768225	0.821497	0.890882	0.785664	0.902588	0.88844	0.888953	0.83823	0.898343	0.883997	0.651613	0.840923	0.762689	0.833081	0.804858	0.77576	0.794819	0.775335	0.757665	0.792649	0.799179	0.890649	0.892512	0.785271	0.888111	0.902941	0.893872	0.814111	0.895337	0.812145	0.887589	0.895214	0.895299	0.895133	0.895236	0.894962	0.895238	0.895247	0.895294	0.894866	0.740558
GCA_011066235.1	Species B2	0.780743	0.799546	0.787276	0.802829	0.782945	0.887908	0.801574	0.791533	0.785937	0.793613	0.888797	0.801237	0.794983	0.786721	0.805747	0.788817	0.787062	0.678362	0.806011	0.806252	0.795576	0.817052	0.899163	0.805391	0.820521	0.783575	0.828196	0.816521	0.79533	0.77997	0.819268	0.790249	0.787116	0.791709	0.773901	0.793343	0.721399	0.78825	0.789688	0.789704	0.789599	0.789498	0.789978	0.789976	0.789818	0.78984	0.789609	0.780743
GCA_011800295.1	Species A2	0.762278	0.853424	0.914693	0.853395	0.937914	0.783174	0.800719	0.779012	0.835181	0.957455	0.795761	0.954987	0.950942	0.934408	0.852871	0.913231	0.94421	0.672656	0.844442	0.787515	0.851469	0.82267	0.788767	0.815156	0.796681	0.786691	0.820638	0.818598	0.948666	0.919923	0.822631	0.929144	0.982871	0.923612	0.82423	0.92518	0.852598	0.94626	0.939132	0.939042	0.93901	0.939123	0.939109	0.939168	0.939109	0.939196	0.93893	0.762278
GCA_011800615.1	Species A2	0.726048	0.813467	0.892843	0.814361	0.882836	0.760011	0.772786	0.749861	0.797957	0.894914	0.760765	0.893177	0.890996	0.877844	0.818122	0.868918	0.885801	0.629228	0.813301	0.746978	0.816084	0.8027	0.757958	0.792374	0.758234	0.749074	0.787864	0.791834	0.891286	0.870327	0.78108	0.949723	0.894354	0.886496	0.795418	0.88827	0.802924	0.889385	0.9473	0.947498	0.947196	0.947385	0.947288	0.947552	0.947421	0.947121	0.94709	0.726048
GCA_011800645.1	Species A2	0.729687	0.814363	0.892733	0.815313	0.882964	0.76144	0.776004	0.753018	0.798568	0.895764	0.764698	0.892902	0.891841	0.878423	0.818396	0.869419	0.885911	0.63504	0.813263	0.749713	0.816527	0.806128	0.762165	0.795551	0.761811	0.752205	0.790397	0.795982	0.891664	0.870261	0.783136	0.95095	0.894887	0.887173	0.795469	0.889273	0.805016	0.88978	0.94749	0.947843	0.947642	0.947856	0.947457	0.947919	0.947516	0.947628	0.947643	0.729687
GCA_011800655.1	Species A2	0.727676	0.811937	0.892578	0.812704	0.882528	0.759591	0.775611	0.752606	0.794572	0.895596	0.762515	0.893217	0.891733	0.879005	0.817021	0.86942	0.885429	0.63533	0.812911	0.748135	0.814764	0.804645	0.760544	0.794683	0.759845	0.752145	0.789992	0.794508	0.891762	0.870299	0.783211	0.949792	0.895086	0.887591	0.794136	0.889614	0.801982	0.888986	0.947469	0.94771	0.947487	0.947779	0.947323	0.94752	0.947696	0.947429	0.947508	0.727676
GCA_011800705.1	Species A2	0.731011	0.813463	0.892417	0.814425	0.883093	0.760119	0.775054	0.753702	0.796984	0.894866	0.763893	0.892309	0.891043	0.878121	0.817863	0.869334	0.884693	0.635022	0.812796	0.751013	0.816509	0.806175	0.760913	0.795733	0.762219	0.752385	0.7909	0.795897	0.890621	0.868408	0.784138	0.948911	0.894156	0.886337	0.793371	0.888301	0.804097	0.889307	0.947025	0.947155	0.946955	0.947289	0.947082	0.947233	0.947123	0.946958	0.947211	0.731011
GCA_014692735.1	Species B3	0.698266	0.704117	0.709285	0.732378	0.695643	0.720668	0.756321	0.749884	0.703248	0.706297	0.729787	0.708294	0.706044	0.695382	0.704958	0.697426	0.69301	0.669656	0.700408	0.731469	0.690547	0.767621	0.717867	0.746983	0.750167	0.716246	0.772494	0.769164	0.708715	0.694721	0.76359	0.694473	0.697401	0.696712	0.675222	0.704772	0.64318	0.69752	0.695261	0.695078	0.6956	0.693515	0.694334	0.696045	0.694606	0.694925	0.693652	0.698266
GCA_015159715.1	Species A2	0.697018	0.773722	0.954349	0.780019	0.835351	0.718079	0.733075	0.715772	0.756171	0.848068	0.723636	0.846071	0.841339	0.840541	0.778474	0.829606	0.838043	0.596887	0.774916	0.71903	0.779082	0.773475	0.720833	0.750509	0.732003	0.715761	0.756474	0.757403	0.845644	0.832519	0.749641	0.833152	0.839139	0.842575	0.754647	0.841422	0.766557	0.842717	0.840167	0.839975	0.840001	0.840005	0.839892	0.840087	0.839975	0.840001	0.839841	0.697018
GCA_017833155.1	Species B1	0.778568	0.76148	0.76887	0.761851	0.770572	0.751943	0.885057	0.841503	0.73621	0.782043	0.784851	0.782261	0.782298	0.779346	0.754028	0.771566	0.767554	0.671377	0.749117	0.797826	0.746039	0.904221	0.77249	0.893899	0.811802	0.813918	0.917492	0.905305	0.783269	0.768483	0.910554	0.768574	0.773943	0.765693	0.726972	0.77571	0.716698	0.773601	0.770227	0.769817	0.770268	0.769289	0.769957	0.770863	0.769762	0.769828	0.769076	0.778568
GCA_017833915.1	Species B2	0.719334	0.798198	0.730541	0.738378	0.72828	0.83763	0.748981	0.733141	0.72376	0.733435	0.833621	0.743438	0.735594	0.731058	0.739619	0.730954	0.738629	0.629632	0.744844	0.751585	0.737201	0.765026	0.8693	0.753448	0.763225	0.718418	0.763395	0.760746	0.74278	0.729088	0.755878	0.732554	0.734264	0.738068	0.719973	0.740455	0.675618	0.73433	0.735672	0.735865	0.735734	0.735772	0.73589	0.735711	0.735941	0.735844	0.735845	0.719334
GCA_019042715.1	Species A1	0.755112	0.913283	0.850798	0.913334	0.848474	0.786417	0.772087	0.760233	0.894703	0.853853	0.800589	0.856135	0.850519	0.853406	0.901099	0.861822	0.852722	0.665426	0.915365	0.788435	0.925416	0.798295	0.796003	0.790049	0.795314	0.762064	0.792129	0.79638	0.851816	0.857221	0.790263	0.849205	0.855669	0.855473	0.880125	0.858156	0.783827	0.855419	0.858546	0.858718	0.858717	0.858735	0.858552	0.858727	0.858682	0.858596	0.858718	0.755112
GCA_019454065.1	Species B1	0.756811	0.746568	0.758013	0.750631	0.754491	0.740395	0.854886	0.84753	0.725214	0.766162	0.755235	0.762005	0.767605	0.756231	0.742331	0.757148	0.749353	0.658851	0.738682	0.776981	0.738133	0.873894	0.750388	0.857227	0.79265	0.808515	0.880839	0.876621	0.769646	0.750356	0.880868	0.753942	0.759496	0.751295	0.717891	0.759339	0.704972	0.75716	0.756201	0.756373	0.756759	0.754848	0.756132	0.757422	0.756123	0.756438	0.754728	0.756811
GCA_019454085.1	Species B1	0.781594	0.765186	0.784228	0.77196	0.774635	0.755149	0.841742	0.819213	0.735318	0.791018	0.776294	0.786833	0.786542	0.786189	0.759362	0.776062	0.768548	0.666812	0.757629	0.793185	0.752658	0.872946	0.764029	0.847668	0.806669	0.884364	0.879262	0.871447	0.793132	0.77304	0.873026	0.768257	0.782834	0.770243	0.723018	0.776891	0.7311	0.778761	0.772586	0.772577	0.773059	0.771616	0.77247	0.773636	0.772335	0.77257	0.77143	0.781595
GCA_020093005.1	Species A2	0.740266	0.828418	0.898677	0.828707	0.899131	0.766255	0.786936	0.767914	0.810201	0.918218	0.777137	0.91086	0.908314	0.895288	0.828226	0.885403	0.91007	0.652618	0.824681	0.762111	0.830063	0.812641	0.778501	0.809461	0.773408	0.762823	0.802629	0.807424	0.909276	0.889102	0.796888	0.962574	0.912684	0.90881	0.806625	0.909395	0.820616	0.905736	0.998298	0.998424	0.998249	0.998307	0.998138	0.998322	0.99851	0.998478	0.998334	0.740266
GCA_020093165.1	Species A2	0.751353	0.83763	0.905456	0.837704	0.908688	0.787512	0.799713	0.780145	0.820747	0.925966	0.797573	0.917924	0.915692	0.901187	0.839812	0.894897	0.92173	0.667871	0.837277	0.771982	0.83839	0.824591	0.796112	0.821028	0.783996	0.770947	0.814256	0.818872	0.920649	0.89745	0.808241	0.966723	0.918387	0.918552	0.820758	0.91899	0.83538	0.91298	0.99912	0.999294	0.999119	0.999113	0.999192	0.999167	0.9993	0.999135	0.99929	0.751353
GCA_021530955.1	Species B3	0.783967	0.78638	0.778388	0.790782	0.776745	0.78406	0.797701	0.785245	0.75981	0.782618	0.804043	0.786723	0.783919	0.773084	0.792218	0.77032	0.762338	0.673481	0.780897	0.872331	0.774832	0.80881	0.793582	0.79952	0.88835	0.776441	0.828519	0.81905	0.782708	0.770568	0.820752	0.765066	0.773541	0.771706	0.745706	0.780677	0.718503	0.779758	0.773598	0.772491	0.774101	0.770399	0.772241	0.774842	0.771908	0.772229	0.770784	0.783967
GCA_022531965.1	Species B2	0.767931	0.801739	0.776748	0.803271	0.78067	0.958559	0.79124	0.768179	0.763227	0.789049	0.895241	0.799706	0.790579	0.785226	0.797229	0.780912	0.779675	0.665346	0.800781	0.791248	0.779097	0.811647	0.898096	0.790059	0.810027	0.77069	0.80789	0.817113	0.79445	0.778866	0.797791	0.776535	0.793385	0.785277	0.757817	0.796535	0.722112	0.782738	0.778206	0.778494	0.778451	0.777511	0.777938	0.779174	0.77819	0.7782	0.776784	0.767931
GCA_024213315.1	Species B1	0.722259	0.714509	0.745145	0.715033	0.734756	0.723577	0.86692	0.806447	0.70362	0.745435	0.745701	0.765122	0.747285	0.738381	0.72389	0.753885	0.744947	0.636564	0.716873	0.744398	0.710828	0.90807	0.734853	0.895417	0.75644	0.773237	0.89114	0.911362	0.748225	0.734592	0.879956	0.743687	0.759233	0.741819	0.700488	0.743302	0.680339	0.740381	0.747098	0.747046	0.747035	0.747063	0.747074	0.747076	0.747185	0.74703	0.747122	0.722259
GCA_024213325.1	Species B3	0.778609	0.788535	0.781304	0.793067	0.779858	0.790738	0.801511	0.808403	0.772856	0.789175	0.822068	0.792952	0.793535	0.78726	0.79289	0.778242	0.783797	0.684562	0.791769	0.861895	0.784024	0.830555	0.811495	0.811044	0.870064	0.777114	0.838277	0.825616	0.788583	0.771595	0.829726	0.774085	0.783604	0.784823	0.767783	0.782849	0.71836	0.786909	0.776062	0.77616	0.776094	0.776247	0.776179	0.77671	0.775979	0.775948	0.776305	0.778609
GCA_024213565.1	Species B3	0.760401	0.786661	0.780665	0.794192	0.775919	0.787721	0.806341	0.798484	0.758759	0.780222	0.797942	0.7858	0.780354	0.775255	0.78113	0.775165	0.777059	0.676602	0.785722	0.85737	0.77455	0.843289	0.798255	0.815656	0.866792	0.773002	0.824566	0.839594	0.782866	0.771525	0.821345	0.777623	0.789969	0.785745	0.759859	0.783522	0.709758	0.781901	0.786018	0.786237	0.786077	0.786044	0.785739	0.786219	0.786182	0.785953	0.785825	0.760401
GCA_024213605.1	Species B3	0.802126	0.803685	0.795357	0.803995	0.796044	0.806184	0.848739	0.842246	0.792538	0.808513	0.8293	0.808332	0.808756	0.803192	0.800594	0.803428	0.796785	0.724837	0.800175	0.884214	0.793909	0.862053	0.821087	0.846649	0.894856	0.81287	0.869412	0.860061	0.804378	0.799704	0.86873	0.797348	0.804909	0.79639	0.77549	0.798966	0.736317	0.803585	0.80009	0.799981	0.800136	0.800315	0.800153	0.800185	0.800136	0.800444	0.799946	0.802126
GCA_024723775.1	Species B1	0.729284	0.716007	0.742126	0.721077	0.732611	0.727811	0.83152	0.830838	0.707191	0.742276	0.746587	0.754118	0.744426	0.736665	0.726149	0.748622	0.735805	0.646667	0.721	0.752029	0.719187	0.855711	0.739633	0.838896	0.761314	0.782537	0.857571	0.853086	0.744144	0.731396	0.851823	0.738752	0.748219	0.740552	0.706414	0.737734	0.680034	0.737374	0.740226	0.740295	0.740213	0.74033	0.740278	0.740389	0.740335	0.740227	0.740325	0.729285
GCA_900116035.1	Species B1	0.775815	0.750856	0.782009	0.751398	0.772227	0.76194	0.910177	0.856003	0.737892	0.787167	0.788275	0.786846	0.789372	0.782162	0.758	0.772491	0.783148	0.679059	0.754119	0.796411	0.745658	0.93965	0.776755	0.926232	0.804789	0.815119	0.954389	0.934419	0.789253	0.770577	0.941515	0.779646	0.780204	0.774103	0.732259	0.775804	0.717333	0.777154	0.781831	0.782344	0.78215	0.782367	0.782081	0.782241	0.78231	0.782305	0.782029	0.775815
GCA_902399875.1	Species A2	0.756782	0.845933	0.913848	0.845971	0.921218	0.778947	0.798721	0.773358	0.826869	0.956796	0.791147	0.943736	0.951844	0.915097	0.852606	0.905324	0.927228	0.654799	0.850771	0.781229	0.843514	0.82279	0.786349	0.810179	0.790709	0.77893	0.823221	0.815301	0.942965	0.908981	0.808866	0.919508	0.932986	0.920385	0.822999	0.922808	0.841851	0.929813	0.922095	0.922303	0.92221	0.922307	0.922283	0.922237	0.922438	0.92199	0.922057	0.756782
GCA_000307675.1	Species A2	0.765044	0.845716	0.912465	0.850344	0.922761	0.777782	0.795871	0.776321	0.821549	0.92551	0.799116	0.93086	0.925593	0.990159	0.841722	0.91117	0.907686	0.653299	0.83331	0.785731	0.844991	0.820914	0.777955	0.808011	0.799108	0.782662	0.824507	0.822514	0.924966	0.916385	0.820904	0.902284	0.927919	0.916005	0.81724	0.920573	0.839494	0.931108	0.905789	0.906081	0.90635	0.905582	0.905945	0.9065	0.905899	0.906277	0.905684	0.765044
GCA_000686825.1	Species B1	0.771788	0.751362	0.784532	0.751462	0.772235	0.76075	0.911858	0.856148	0.73761	0.78676	0.788812	0.787669	0.788677	0.782325	0.758722	0.773936	0.783885	0.675869	0.752872	0.79367	0.745216	0.940224	0.774968	0.927065	0.801587	0.815296	0.954528	0.933588	0.788773	0.772713	0.941167	0.779918	0.78045	0.776908	0.732442	0.77883	0.718571	0.777512	0.782524	0.782761	0.782529	0.782774	0.782543	0.782449	0.782719	0.78235	0.782589	0.771788
GCA_001049835.1	Species A1	0.72682	0.874359	0.813972	0.879582	0.803287	0.745004	0.743671	0.731833	0.843988	0.814797	0.763355	0.821471	0.813297	0.804773	0.87376	0.811835	0.797328	0.622443	0.886119	0.743531	0.867791	0.761823	0.755787	0.747256	0.767289	0.733326	0.763458	0.770235	0.820465	0.803671	0.754509	0.801714	0.803408	0.816258	0.83742	0.824486	0.741764	0.807609	0.806792	0.807035	0.807365	0.806017	0.806413	0.807792	0.80679	0.807189	0.805248	0.72682
[truncated: 109 more columns]

## Sheet: TableS4
		GCF_025720855.1	GCF_002894925.1	GCA_000307675.1	GCF_000809185.2	GCF_014905155.1	GCF_023374295.1	GCF_022649565.1	GCA_003428495.1	GCF_023586645.2	GCF_022813115.1	GCF_009650715.1	GCF_006274405.1	GCF_003971075.1	GCF_030264055.1	GCF_023586805.2	GCF_023586785.2	GCF_023586745.3	GCF_900454545.1	GCA_011066175.1	GCF_000943535.1	GCA_002376225.1	GCF_900109125.1	GCF_029453445.1	GCF_000955925.1	GCF_002893885.1	GCF_033439195.1	GCF_012933405.1	GCF_000265445.1	GCF_019852195.1	GCF_000735775.1	GCF_000785455.1	GCF_000597985.1	GCF_024584565.1	GCA_902399875.1	GCA_003437195.1	GCF_022492955.1	GCF_030412275.1	GCF_030412155.1	GCF_030412135.1	GCF_030412235.1	GCF_030412145.1	GCF_030412175.1	GCF_030122785.1	GCF_020181695.1	GCA_011800295.1	GCF_003813765.1	GCF_903797665.1	GCF_000217775.1
		Species A2	Species A2	Species A2	Species A2	Species A2	Species A2	Species A2	Species A2	Species A2	Species A2	Species A2	Species A2	Species A2	Species A2	Species A2	Species A2	Species A2	Species A2	Species A2	Species A2	Species A2	Species A2	Species A2	Species A2	Species A2	Species A2	Species A2	Species A2	Species A2	Species A2	Species A2	Species A2	Species A2	Species A2	Species A2	Species A2	Species A2	Species A2	Species A2	Species A2	Species A2	Species A2	Species A2	Species A2	Species A2	Species A2	Species A2	Species A2
GCF_025720855.1	Species A2	100	98.8262	98.7397	98.7653	98.6004	98.8638	98.7739	98.7112	98.6462	98.5791	98.5878	98.7784	98.647	98.8365	98.7915	98.7997	98.7881	98.64	98.5881	98.6959	98.7174	98.6437	98.7414	98.6603	98.8644	98.8487	98.8152	98.8262	98.8633	98.837	98.8355	98.8131	98.7904	98.6602	98.6602	98.7001	98.5252	98.5255	98.6197	98.5989	98.6253	98.601	98.7474	98.7626	98.7314	98.7225	98.6936	98.7756
GCF_002894925.1	Species A2	98.8313	100	98.6993	98.7721	98.6631	98.71	98.7453	98.6195	98.6116	98.6883	98.6432	98.5776	98.5543	98.6214	98.6246	98.6278	98.627	98.5601	98.5419	98.7878	98.6306	98.6081	98.7008	98.6704	98.6198	98.6684	98.6898	98.6993	98.624	98.6721	98.6349	98.6414	98.5806	98.6097	98.6097	98.702	98.5731	98.5908	98.5283	98.5683	98.5873	98.5763	98.5998	98.6278	98.6183	98.5487	98.6912	98.6156
GCA_000307675.1	Species A2	98.7397	98.6993	100	99.9621	99.2142	99.0404	99.1848	98.7703	98.6444	98.7847	98.7731	98.7195	98.6441	98.7271	98.901	98.901	98.9029	98.7266	98.6273	98.5869	98.7721	98.7608	98.7008	98.8021	98.8325	98.9164	98.7777	98.7853	98.6703	98.7632	98.8005	98.7839	98.799	98.697	98.697	98.7016	98.7057	98.703	98.7078	98.6874	98.6851	98.6802	98.8074	98.8368	98.8358	98.7498	98.6451	98.6352
GCF_000809185.2	Species A2	98.7903	98.7757	99.9621	100	99.2427	99.0582	99.2237	98.781	98.6746	98.8197	98.7959	98.7706	98.6422	98.7861	98.9387	98.9385	98.9327	98.7398	98.6535	98.6298	98.7828	98.7465	98.7062	98.8637	98.8604	98.9714	98.7926	98.7968	98.7345	98.8566	98.8428	98.829	98.8231	98.7292	98.7292	98.7715	98.7209	98.7165	98.7278	98.6855	98.7001	98.6932	98.8482	98.8638	98.8567	98.7568	98.6527	98.7241
GCF_014905155.1	Species A2	98.6085	98.6637	99.2142	99.2328	100	98.9653	99.0438	98.6844	98.6216	98.8057	98.7226	98.67	98.6489	98.7403	98.7648	98.7858	98.7647	98.776	98.5499	98.5605	98.7515	98.7931	98.7712	98.6323	98.846	98.8905	98.7151	98.7171	98.6886	98.7008	98.8357	98.6549	98.688	98.6491	98.6491	98.5883	98.6547	98.6898	98.6433	98.6543	98.6382	98.5791	98.7115	98.7314	98.7144	98.7358	98.5771	98.5702
GCF_023374295.1	Species A2	98.9153	98.7041	99.0404	99.0629	98.9732	100	99.1876	98.7621	98.7386	98.8406	98.8269	98.7418	98.6754	98.7692	99.0271	99.0711	99.0393	98.9585	98.763	98.6978	98.8535	98.8838	98.8781	98.861	98.9975	98.9644	98.9884	98.994	99.0095	98.9931	99.0008	98.9954	98.8116	98.8276	98.8276	98.9274	98.6324	98.6349	98.6553	98.7233	98.7178	98.7135	99.0058	99.0603	98.9572	98.907	98.7086	98.7899
GCF_022649565.1	Species A2	98.7916	98.7704	99.1848	99.1999	99.0226	99.1776	100	98.6762	98.7167	98.6722	98.6562	98.7707	98.6232	98.7194	98.924	98.9516	98.9362	98.8185	98.6288	98.674	98.7575	98.7451	98.645	98.6873	98.8635	98.8985	98.8539	98.8626	98.8746	98.849	98.9645	98.784	98.8392	98.7832	98.7832	98.805	98.505	98.5117	98.5967	98.6284	98.6245	98.6156	98.8175	98.8321	98.7456	98.7665	98.6249	98.643
GCA_003428495.1	Species A2	98.7112	98.6195	98.7703	98.781	98.6844	98.7621	98.6762	100	98.9602	98.8582	98.8799	98.8003	98.8016	98.8508	98.7955	98.7955	98.7975	98.7752	98.6196	98.9044	98.7596	98.7587	98.7864	98.718	98.7628	98.8104	98.7216	98.7223	98.7426	98.7287	98.6663	98.6758	98.768	98.593	98.593	98.6398	98.7409	98.7431	98.716	98.7736	98.7728	98.7558	98.6373	98.6389	98.6301	98.6135	98.6862	98.685
GCF_023586645.2	Species A2	98.6484	98.6119	98.6444	98.7271	98.5966	98.8245	98.69	98.9602	100	98.9444	98.9367	99.0187	98.9807	99.0511	98.7808	98.7559	98.691	98.6767	98.4613	98.7245	98.7107	98.7132	98.8066	98.7798	98.8269	98.8125	98.6308	98.6357	98.686	98.7577	98.7481	98.6859	98.8029	98.5293	98.5293	98.651	98.5998	98.5876	98.6473	98.6267	98.6209	98.6526	98.7015	98.7169	98.6177	98.5268	98.5645	98.6215
GCF_022813115.1	Species A2	98.6323	98.7521	98.7847	98.8457	98.7832	98.843	98.7008	98.8582	98.9662	100	99.9771	98.8728	98.8727	98.8994	98.9703	98.9526	98.9579	98.9358	98.4681	98.818	99.0071	98.9768	98.9501	99.026	99.0442	98.9035	98.7214	98.7252	98.6296	98.7134	98.7772	98.7314	98.7495	98.5365	98.5365	98.6605	98.6689	98.5677	98.6833	98.6979	98.7447	98.7422	98.7544	98.8272	98.8098	98.7011	98.6837	98.6353
GCF_009650715.1	Species A2	98.5878	98.643	98.7731	98.7829	98.7286	98.8269	98.6562	98.8799	98.9367	99.9775	100	98.8509	98.7999	98.8868	98.9266	98.9267	98.9265	98.888	98.4686	98.7445	99.0071	98.9446	98.8976	98.9781	99.0228	98.8614	98.7174	98.754	98.5921	98.7157	98.7879	98.7011	98.7338	98.534	98.534	98.6264	98.537	98.5296	98.6519	98.6266	98.6641	98.6571	98.691	98.8054	98.8161	98.662	98.5867	98.5881
GCF_006274405.1	Species A2	98.7246	98.5873	98.7195	98.7659	98.6587	98.7301	98.7536	98.8003	99.0102	98.8587	98.8509	100	99.9518	99.4735	98.8114	98.7981	98.8311	98.7102	98.506	98.5644	98.6964	98.7511	98.6678	98.7171	98.7205	98.792	98.6779	98.6831	98.6554	98.6109	98.6725	98.6904	98.7044	98.5653	98.5653	98.6841	98.5705	98.563	98.4382	98.6814	98.6807	98.6751	98.6559	98.6896	98.6475	98.5858	98.5373	98.4672
GCF_003971075.1	Species A2	98.6475	98.554	98.6441	98.6461	98.5996	98.6776	98.6169	98.8016	98.9731	98.8319	98.8003	99.9412	100	99.4789	98.7381	98.7471	98.7382	98.4984	98.4598	98.5511	98.7091	98.6895	98.6829	98.729	98.7097	98.7156	98.5839	98.59	98.5106	98.6546	98.6255	98.5909	98.6738	98.5115	98.5115	98.5236	98.5894	98.5917	98.5928	98.6581	98.6419	98.6178	98.5954	98.6575	98.6566	98.5785	98.425	98.4
GCF_030264055.1	Species A2	98.8219	98.6155	98.7271	98.773	98.743	98.7907	98.7172	98.8508	99.0422	98.8911	98.8868	99.4615	99.4787	100	98.9143	98.9375	98.8925	98.6627	98.5522	98.6533	98.7643	98.7897	98.7881	98.7977	98.8923	98.8651	98.8404	98.8428	98.7738	98.8434	98.883	98.8561	98.7661	98.7449	98.7449	98.8757	98.7142	98.706	98.7346	98.6972	98.6942	98.6853	98.8632	98.8784	98.8363	98.7297	98.7035	98.7517
GCF_023586805.2	Species A2	98.8375	98.6311	98.901	98.9343	98.7552	99.0751	98.9225	98.7955	98.7746	98.9684	98.9266	98.8185	98.7538	98.9088	100	100	99.9978	99.3524	98.7782	98.852	98.741	98.7708	98.6827	98.7825	98.7873	98.8083	98.851	98.8554	98.7506	98.7528	98.8524	98.8376	98.773	98.7294	98.7294	98.7747	98.5625	98.5638	98.5919	98.6291	98.6272	98.5787	98.8675	98.8359	98.7945	98.6719	98.6489	98.69
GCF_023586785.2	Species A2	98.7836	98.6186	98.901	98.9054	98.7594	99.0926	98.913	98.7955	98.754	98.9457	98.9267	98.866	98.7402	98.9163	100	100	99.9976	99.3514	98.7782	98.8547	98.741	98.7707	98.6796	98.7762	98.7983	98.8156	98.8511	98.8556	98.7739	98.7212	98.8114	98.8251	98.7004	98.7294	98.7294	98.8109	98.5608	98.5597	98.588	98.6224	98.6191	98.5729	98.8394	98.8541	98.7946	98.6595	98.632	98.6819
GCF_023586745.3	Species A2	98.8151	98.6338	98.9029	98.9493	98.7545	99.0377	98.8969	98.7975	98.7874	98.9603	98.9265	98.8773	98.7446	98.9318	99.9978	99.9997	100	99.3595	98.7784	98.8585	98.741	98.7696	98.6713	98.7855	98.8236	98.8594	98.8504	98.8556	98.7542	98.7857	98.8297	98.8573	98.7573	98.7292	98.7292	98.8627	98.5672	98.5642	98.5892	98.6254	98.624	98.5811	98.8349	98.8254	98.7945	98.6684	98.6468	98.6704
GCF_900454545.1	Species A2	98.6421	98.6251	98.7266	98.7576	98.7875	98.9647	98.8072	98.7752	98.6865	98.9364	98.8872	98.7189	98.558	98.6853	99.3673	99.3566	99.3605	100	98.6555	98.7892	98.757	98.6794	98.6617	98.7782	98.8133	98.7778	98.6746	98.6763	98.5031	98.669	98.7692	98.7266	98.6819	98.6564	98.6564	98.5856	98.5861	98.6178	98.6191	98.5986	98.5892	98.5152	98.6519	98.7371	98.7393	98.5296	98.5071	98.4424
GCA_011066175.1	Species A2	98.5881	98.5419	98.6273	98.6535	98.5499	98.763	98.6288	98.6196	98.4613	98.4681	98.4686	98.506	98.4598	98.5522	98.7782	98.7782	98.7784	98.6555	100	98.5718	98.5387	98.46	98.5385	98.5558	98.6192	98.5453	98.579	98.5819	98.496	98.5973	98.645	98.5712	98.5107	98.465	98.465	98.5673	98.4624	98.4586	98.5647	98.4215	98.4192	98.3442	98.5138	98.6227	98.6126	98.5012	98.3824	98.3927
GCF_000943535.1	Species A2	98.6685	98.7421	98.5869	98.6553	98.6589	98.6869	98.6474	98.9044	98.7011	98.8161	98.7456	98.569	98.6615	98.6485	98.8425	98.8418	98.8445	98.8162	98.5718	100	98.5956	98.6649	98.6774	98.7353	98.5875	98.5625	98.683	98.6828	98.6289	98.5464	98.5808	98.5933	98.4558	98.5391	98.5391	98.5803	98.6048	98.6194	98.4856	98.4944	98.5109	98.4892	98.5911	98.6052	98.6212	98.5212	98.5897	98.5015
GCA_002376225.1	Species A2	98.7174	98.6306	98.7721	98.7828	98.7515	98.8535	98.7575	98.7596	98.7107	99.0071	99.0071	98.6964	98.7091	98.7643	98.741	98.741	98.741	98.757	98.5387	98.5956	100	99.2074	99.2711	99.2575	99.2613	99.0727	98.912	98.9133	98.9403	98.954	98.9622	98.9304	98.85	98.8077	98.8077	98.7701	98.8044	98.8022	98.7764	98.7866	98.7852	98.7851	98.9883	98.9902	98.9869	98.9476	98.6864	98.6916
GCF_900109125.1	Species A2	98.644	98.6142	98.7608	98.7513	98.8338	98.8838	98.7451	98.7587	98.7132	98.9559	98.944	98.7511	98.6907	98.7897	98.7708	98.7707	98.7696	98.6993	98.46	98.649	99.2074	100	99.1988	99.2415	99.2288	99.0999	98.8622	98.8691	98.8577	98.9355	98.9219	98.8893	98.8822	98.735	98.735	98.7559	98.6539	98.6793	98.7639	98.8074	98.8	98.8016	98.9311	99.0026	99.0005	98.9146	98.6095	98.606
GCF_029453445.1	Species A2	98.7547	98.6733	98.7008	98.7452	98.7977	98.916	98.7278	98.7864	98.7592	98.9168	98.897	98.6504	98.6751	98.7884	98.7245	98.6918	98.7198	98.6456	98.5385	98.6729	99.2711	99.2217	100	99.703	99.7227	99.2752	98.9489	98.9485	98.9597	98.9725	98.9865	98.9316	98.8409	98.8257	98.8257	98.8369	98.8008	98.8038	98.7431	98.7154	98.7234	98.698	98.9515	99.0163	99.0031	98.9479	98.7108	98.7334
GCF_000955925.1	Species A2	98.5943	98.6731	98.8021	98.8332	98.6371	98.8799	98.6455	98.718	98.7651	98.9564	98.9774	98.6964	98.7521	98.8196	98.7844	98.7836	98.7794	98.7632	98.5558	98.7115	99.2575	99.2344	99.7103	100	99.7219	99.2911	98.9812	98.9893	98.9934	99.0015	99.0153	98.844	98.8788	98.825	98.825	98.7438	98.7327	98.7082	98.7214	98.7841	98.7932	98.7981	98.8722	98.8868	98.8984	99.0811	98.7766	98.7399
GCF_002893885.1	Species A2	98.8361	98.6122	98.8325	98.8611	98.8035	98.9935	98.921	98.7628	98.7832	99.0267	99.0228	98.7414	98.7063	98.8434	98.7756	98.8241	98.7714	98.778	98.6192	98.613	99.2613	99.2288	99.7429	99.7199	100	99.2698	99.0013	99.0038	99.0057	98.9889	99.0502	99.0184	98.9831	98.8616	98.8616	98.8995	98.7501	98.7482	98.7439	98.8017	98.7948	98.7919	99.0669	99.0658	99.0539	99.0466	98.776	98.8407
GCF_033439195.1	Species A2	98.815	98.6607	98.9164	98.9477	98.8509	98.94	98.8183	98.8104	98.7903	98.8773	98.8614	98.8195	98.7161	98.8254	98.7669	98.7569	98.7683	98.7543	98.5453	98.5764	99.0727	99.0999	99.2588	99.2728	99.304	100	98.9786	98.9831	98.9658	98.9514	99.0049	99.0126	99.1594	98.782	98.782	98.8948	98.8391	98.8422	98.8497	98.8338	98.8277	98.814	98.9828	99.0632	99.008	99.0233	98.7399	98.7945
GCF_012933405.1	Species A2	98.8152	98.6898	98.7777	98.7926	98.7151	98.9884	98.8539	98.7216	98.6308	98.7214	98.7174	98.6779	98.5839	98.8404	98.851	98.8511	98.8504	98.6746	98.579	98.683	98.912	98.8622	98.9489	98.9812	99.0013	98.9786	100	99.997	98.9631	99.0383	98.9583	98.9861	98.8059	98.8834	98.8834	98.8555	98.6811	98.6863	98.7519	98.7186	98.7118	98.7089	98.9513	99.0088	99.008	98.9601	98.61	98.6057
GCF_000265445.1	Species A2	98.8262	98.7022	98.7853	98.7968	98.7174	98.994	98.8626	98.7223	98.6357	98.7261	98.7186	98.6831	98.59	98.8428	98.8554	98.8556	98.8556	98.6766	98.5819	98.6862	98.9133	98.8691	98.9487	98.9893	99.0038	98.9831	99.997	100	98.9633	99.0375	98.9595	98.9894	98.8185	98.8933	98.8933	98.8557	98.6819	98.69	98.7563	98.7171	98.7128	98.7102	98.955	99.012	99.0117	98.9649	98.6164	98.6066
GCF_019852195.1	Species A2	98.85	98.6617	98.6703	98.7334	98.7209	98.9936	98.8346	98.7426	98.6026	98.6367	98.5921	98.5699	98.5351	98.7103	98.784	98.726	98.7636	98.5553	98.496	98.6448	98.9403	98.8573	98.9553	98.9985	98.9942	98.9431	98.9631	98.9633	100	99.5775	99.1593	99.1153	98.8423	98.9415	98.9415	98.9577	98.7202	98.7131	98.6984	98.6271	98.653	98.611	98.9977	99.0493	99.0121	98.8073	98.6206	98.6728
GCF_000735775.1	Species A2	98.8184	98.6962	98.7632	98.8073	98.7166	98.9794	98.8606	98.7287	98.6518	98.7543	98.7157	98.6076	98.7241	98.8065	98.7436	98.7438	98.7318	98.6799	98.5973	98.5792	98.954	98.9977	98.9803	98.9946	98.9955	98.9565	99.0383	99.0358	99.5991	100	99.1652	99.155	98.8484	99.0254	99.0254	98.9531	98.8039	98.7062	98.7625	98.7362	98.7233	98.7345	99.0765	99.1075	99.1013	99.1078	98.7695	98.7463
GCF_000785455.1	Species A2	98.8689	98.6398	98.8005	98.8557	98.8236	98.9776	98.9281	98.6663	98.7181	98.7826	98.7879	98.6394	98.6237	98.8903	98.8252	98.8157	98.8475	98.7683	98.645	98.5925	98.9622	98.9219	98.9686	99.0053	99.0036	99.0667	98.9583	98.9595	99.1685	99.1772	100	99.7908	98.9918	99.0618	99.0618	99.0484	98.8206	98.8309	98.8697	98.8454	98.8432	98.8363	99.1802	99.2064	99.1426	99.1496	98.7626	98.831
GCF_000597985.1	Species A2	98.788	98.6351	98.7839	98.8081	98.6472	99.0115	98.8025	98.6758	98.6699	98.7193	98.7011	98.6943	98.5932	98.8246	98.8536	98.8405	98.8167	98.7214	98.5712	98.62	98.9304	98.8893	98.892	98.8276	99.0636	99.0051	98.9861	98.9894	99.1426	99.1575	99.7951	100	99.0588	99.0017	99.0017	98.92	98.7662	98.7628	98.8347	98.8238	98.8182	98.8118	99.0823	99.0951	98.991	99.1711	98.6827	98.6827
GCF_024584565.1	Species A2	98.7762	98.5783	98.799	98.8211	98.6765	98.7919	98.787	98.768	98.753	98.7276	98.7338	98.7127	98.6879	98.7803	98.6793	98.7169	98.7177	98.6511	98.5107	98.5089	98.85	98.8822	98.8173	98.8937	98.9554	99.117	98.8059	98.8185	98.8354	98.8452	98.9751	99.007	100	98.7293	98.7293	98.8278	98.8572	98.8577	98.8786	98.7074	98.7019	98.6889	98.9568	98.9548	98.8897	98.767	98.6076	98.6962
GCA_902399875.1	Species A2	98.6602	98.6097	98.697	98.7292	98.6491	98.8276	98.7832	98.593	98.5293	98.5365	98.534	98.5653	98.5115	98.7449	98.7294	98.7294	98.7292	98.6564	98.465	98.5391	98.8077	98.735	98.8257	98.825	98.8616	98.782	98.8834	98.8933	98.9415	99.0254	99.0618	99.0017	98.7293	100	100	99.4868	98.5192	98.514	98.6787	98.4072	98.4523	98.5383	98.7628	98.8601	98.8616	98.8241	98.6225	98.6166
GCA_003437195.1	Species A2	98.6602	98.6097	98.697	98.7292	98.6491	98.8276	98.7832	98.593	98.5293	98.5365	98.534	98.5653	98.5115	98.7449	98.7294	98.7294	98.7292	98.6564	98.465	98.5391	98.8077	98.735	98.8257	98.825	98.8616	98.782	98.8834	98.8933	98.9415	99.0254	99.0618	99.0017	98.7293	100	100	99.4868	98.5192	98.514	98.6787	98.4072	98.4523	98.5383	98.7628	98.8601	98.8616	98.8241	98.6225	98.6166
GCF_022492955.1	Species A2	98.7279	98.6974	98.7016	98.7307	98.5721	98.9378	98.7229	98.6398	98.6658	98.6174	98.6264	98.6647	98.5165	98.7914	98.7901	98.827	98.8432	98.5788	98.5673	98.5928	98.7701	98.7559	98.8309	98.7359	98.8373	98.8401	98.8555	98.8557	98.9751	98.9457	99.0416	98.9052	98.8291	99.4868	99.4868	100	98.602	98.6034	98.6292	98.6502	98.643	98.6396	98.6979	98.7562	98.6854	98.7571	98.6258	98.7372
GCF_030412275.1	Species A2	98.5355	98.6076	98.7057	98.7594	98.7175	98.6365	98.5161	98.7409	98.5935	98.5805	98.5347	98.566	98.5393	98.714	98.5726	98.5755	98.5757	98.5733	98.4624	98.5724	98.8044	98.7031	98.7665	98.6888	98.7544	98.8431	98.6811	98.6827	98.6866	98.761	98.8176	98.7696	98.8637	98.5192	98.5192	98.6063	100	99.9909	99.6865	98.9617	98.944	98.9061	98.6903	98.7709	98.774	98.7777	98.573	98.5034
GCF_030412155.1	Species A2	98.526	98.5282	98.703	98.7012	98.6883	98.644	98.5125	98.7431	98.588	98.5784	98.5318	98.5602	98.5627	98.7082	98.5598	98.5605	98.5584	98.5735	98.4586	98.5363	98.8022	98.7596	98.8067	98.6802	98.7542	98.8467	98.6863	98.6895	98.7126	98.7046	98.8249	98.7663	98.8686	98.514	98.514	98.6067	99.9908	100	99.6705	98.9459	98.9256	98.9005	98.6977	98.7766	98.772	98.8045	98.5683	98.5034
GCF_030412135.1	Species A2	98.6232	98.5117	98.7078	98.7122	98.6444	98.661	98.5991	98.716	98.6511	98.6563	98.652	98.3312	98.5245	98.7393	98.5885	98.5985	98.5837	98.6082	98.5647	98.4699	98.7764	98.7207	98.7498	98.707	98.7494	98.8566	98.7519	98.7563	98.6787	98.7627	98.8645	98.8421	98.8774	98.6787	98.6787	98.6403	99.7092	99.6805	100	98.9098	98.9192	98.8654	98.762	98.7647	98.7573	98.7025	98.6312	98.6027
GCF_030412235.1	Species A2	98.5897	98.5129	98.6874	98.6847	98.6103	98.7319	98.6288	98.7736	98.5593	98.6325	98.6225	98.6566	98.6493	98.7018	98.6194	98.6279	98.6201	98.571	98.4215	98.5036	98.7866	98.8353	98.7214	98.7852	98.8071	98.8362	98.7186	98.7171	98.63	98.7576	98.8379	98.8218	98.702	98.4072	98.4072	98.6557	98.9265	98.9296	98.9138	100	99.996	99.9986	98.757	98.7851	98.7879	98.6429	98.5886	98.5587
GCF_030412145.1	Species A2	98.6192	98.5129	98.6851	98.6975	98.6259	98.7316	98.6269	98.7728	98.5554	98.699	98.6629	98.6528	98.6299	98.6975	98.6207	98.6236	98.6219	98.5963	98.4192	98.536	98.7852	98.8463	98.7151	98.7845	98.7992	98.8295	98.7118	98.7128	98.6299	98.73	98.8414	98.8231	98.7038	98.4523	98.4523	98.6447	98.896	98.9457	98.8692	99.9959	100	99.9964	98.7694	98.7849	98.7841	98.636	98.6137	98.5481
GCF_030412175.1	Species A2	98.598	98.5385	98.6802	98.6778	98.5827	98.7268	98.6076	98.7558	98.653	98.6799	98.6539	98.6428	98.6345	98.6897	98.5743	98.574	98.5702	98.5179	98.3442	98.4675	98.7851	98.8006	98.7013	98.7836	98.7957	98.8183	98.7089	98.7102	98.594	98.7116	98.8325	98.8141	98.6904	98.5383	98.5383	98.64	98.921	98.9328	98.8859	99.9983	99.9965	100	98.764	98.7835	98.7822	98.6231	98.5626	98.5072
GCF_030122785.1	Species A2	98.7311	98.5937	98.8074	98.8332	98.6972	99.0268	98.8183	98.6373	98.6897	98.6958	98.691	98.6864	98.5949	98.8276	98.8017	98.8484	98.7979	98.6472	98.5138	98.6193	98.9883	98.9311	98.9204	98.8857	99.0468	99.0474	98.9513	98.955	99.0686	99.0775	99.1877	99.0066	98.9205	98.7628	98.7628	98.7176	98.6873	98.6858	98.7539	98.7516	98.7601	98.7553	100	99.9945	99.9933	99.8439	98.5463	98.6868
GCF_020181695.1	Species A2	98.7584	98.6222	98.8368	98.8552	98.7149	99.0342	98.8258	98.6389	98.7383	98.8085	98.8054	98.7203	98.6571	98.837	98.7962	98.848	98.8332	98.7322	98.6227	98.6282	98.9902	99.0026	99.0148	98.8856	99.1384	99.0666	99.0088	99.012	99.0472	99.0975	99.1939	99.036	98.9734	98.8601	98.8601	98.7792	98.7672	98.7657	98.756	98.7791	98.7746	98.7719	99.9947	100	99.9929	99.8645	98.6791	98.7796
GCA_011800295.1	Species A2	98.7314	98.6183	98.8358	98.8567	98.7144	98.9572	98.7456	98.6301	98.6177	98.8098	98.8161	98.6475	98.6566	98.8363	98.7945	98.7946	98.7945	98.7393	98.6126	98.6212	98.9869	99.0005	99.0031	98.8984	99.0539	99.008	99.008	99.0117	99.0121	99.1013	99.1426	98.991	98.8897	98.8616	98.8616	98.6854	98.774	98.772	98.7573	98.7879	98.7841	98.7822	99.9933	99.9929	100	99.8626	98.6703	98.6764
GCF_003813765.1	Species A2	98.7212	98.5676	98.7498	98.7731	98.7446	98.9067	98.7632	98.6135	98.5264	98.7221	98.6699	98.5829	98.5859	98.7299	98.6574	98.6588	98.6552	98.5843	98.5012	98.5414	98.9476	98.9488	98.9546	99.0756	99.0474	99.0234	98.9601	98.965	98.8046	99.108	99.1447	99.1716	98.7628	98.8241	98.8241	98.7592	98.7802	98.7579	98.6985	98.6516	98.634	98.6197	99.8437	99.8644	99.8626	100	98.637	98.5914
GCF_903797665.1	Species A2	98.7001	98.6241	98.6451	98.6502	98.5871	98.7233	98.636	98.6862	98.5767	98.6403	98.6049	98.4953	98.3763	98.7063	98.6502	98.6484	98.6459	98.4172	98.3824	98.5934	98.6864	98.7056	98.7226	98.7513	98.7932	98.7381	98.61	98.6286	98.6036	98.7323	98.763	98.6886	98.6019	98.6225	98.6225	98.6307	98.5457	98.5758	98.5882	98.5372	98.5445	98.5013	98.5483	98.683	98.6703	98.5943	100	99.9831
GCF_000217775.1	Species A2	98.7344	98.6114	98.6352	98.6639	98.5601	98.703	98.6933	98.685	98.6034	98.6065	98.5881	98.5813	98.3979	98.7669	98.6717	98.6366	98.6397	98.4265	98.3927	98.5192	98.6916	98.6063	98.7229	98.7552	98.8332	98.8058	98.6057	98.6063	98.7302	98.7364	98.7756	98.7659	98.6802	98.6166	98.6166	98.6569	98.5073	98.5087	98.594	98.5531	98.5544	98.5161	98.6475	98.7567	98.6764	98.5808	99.9831	100
GCA_015159715.1	Species A2	98.6956	98.6133	98.6395	98.678	98.5849	98.7218	98.6126	98.6979	98.5888	98.6206	98.5959	98.5094	98.414	98.7137	98.6448	98.6448	98.6467	98.4412	98.3915	98.5084	98.7	98.6233	98.6964	98.7636	98.7952	98.7575	98.6106	98.6142	98.6198	98.752	98.7736	98.6884	98.6134	98.6254	98.6254	98.6429	98.5233	98.519	98.6137	98.5699	98.565	98.5253	98.5577	98.6878	98.6855	98.5944	99.9955	99.9917
GCF_015710975.1	Species A2	98.7886	98.5937	98.6147	98.66	98.5878	98.7614	98.6893	98.6651	98.6379	98.6396	98.5597	98.5243	98.4152	98.7178	98.6593	98.6461	98.664	98.4011	98.3674	98.5316	98.6714	98.5985	98.7591	98.7487	98.8169	98.7666	98.5848	98.588	98.6828	98.7228	98.8211	98.8014	98.5806	98.5925	98.5925	98.6669	98.4964	98.492	98.5885	98.5739	98.5695	98.5199	98.6627	98.7024	98.6547	98.5695	99.9809	99.9761
GCF_015710815.1	Species A2	98.7474	98.5744	98.6023	98.6512	98.5694	98.7671	98.6419	98.6609	98.678	98.6316	98.5377	98.5374	98.416	98.724	98.6525	98.6334	98.6529	98.3886	98.3586	98.5033	98.6572	98.5867	98.7158	98.7461	98.7489	98.7574	98.5738	98.5768	98.6858	98.7021	98.7492	98.7798	98.5613	98.5767	98.5767	98.6795	98.496	98.4955	98.59	98.5638	98.5577	98.5184	98.5808	98.6906	98.6441	98.562	99.9787	99.9722
GCF_900454525.1	Species A2	98.7186	98.6162	98.6411	98.6778	98.574	98.7196	98.6101	98.6871	98.5862	98.6072	98.5874	98.5206	98.4161	98.7156	98.6358	98.6427	98.6388	98.4259	98.3904	98.5343	98.6941	98.6105	98.6776	98.778	98.7921	98.7674	98.6088	98.6115	98.6228	98.7555	98.7633	98.6977	98.6189	98.6256	98.6256	98.6437	98.5047	98.5055	98.6164	98.5943	98.59	98.5464	98.5503	98.6803	98.6777	98.5924	99.9926	99.9902
GCF_029203955.1	Species A2	98.7418	98.6205	98.6368	98.6901	98.5905	98.7504	98.6874	98.6859	98.6287	98.5991	98.5864	98.5235	98.4199	98.7673	98.6357	98.6788	98.6311	98.4263	98.3892	98.5419	98.6947	98.6099	98.7086	98.7763	98.818	98.7846	98.6093	98.6125	98.7341	98.7525	98.7815	98.7701	98.631	98.6248	98.6248	98.6837	98.5069	98.5044	98.6155	98.5926	98.5926	98.5513	98.6671	98.7265	98.6775	98.5885	99.9926	99.9834
GCF_022811565.1	Species A2	98.8371	98.6118	98.6391	98.688	98.6099	98.7784	98.6585	98.6853	98.6526	98.6207	98.5866	98.6202	98.4341	98.752	98.7043	98.6671	98.7193	98.423	98.3884	98.5461	98.6933	98.6087	98.6999	98.7587	98.8162	98.7906	98.609	98.6117	98.716	98.7816	98.792	98.7659	98.6598	98.6234	98.6234	98.7267	98.5141	98.5228	98.6224	98.5948	98.5943	98.5536	98.7429	98.7007	98.676	98.5914	99.9933	99.985
GCF_015845785.1	Species A2	98.7048	98.6292	98.6329	98.6727	98.5805	98.7205	98.6012	98.6789	98.5801	98.635	98.5584	98.4961	98.3993	98.7082	98.6449	98.6449	98.647	98.4305	98.3608	98.5305	98.7005	98.6204	98.6731	98.767	98.7923	98.7513	98.6108	98.6156	98.6074	98.754	98.7759	98.6995	98.6034	98.6271	98.6271	98.6439	98.5154	98.5131	98.6119	98.5791	98.5742	98.544	98.5541	98.6844	98.6857	98.6152	99.9932	99.9827
GCA_020093165.1	Species A2	98.5259	98.557	98.718	98.73	98.6235	98.8287	98.5376	98.8449	98.7283	98.6392	98.6517	98.7599	98.7382	98.8784	98.7929	98.7929	98.793	98.7172	98.4849	98.6437	98.7878	98.6844	98.8456	98.6569	98.8763	98.8038	98.6945	98.6914	98.6771	98.7763	98.7994	98.6773	98.7779	98.4937	98.4937	98.6009	98.7585	98.766	98.8252	98.8749	98.8709	98.8614	98.635	98.7159	98.6899	98.752	98.5786	98.5556
GCA_020093005.1	Species A2	98.4781	98.531	98.6863	98.7033	98.5726	98.8176	98.512	98.8383	98.7176	98.611	98.6261	98.7545	98.6864	98.8803	98.7776	98.7776	98.7776	98.6881	98.4319	98.5974	98.791	98.65	98.8278	98.6549	98.8757	98.8035	98.6691	98.6738	98.5961	98.7448	98.7908	98.6392	98.7674	98.4329	98.4329	98.5684	98.6898	98.6956	98.7796	98.8349	98.8309	98.8216	98.5709	98.6838	98.6676	98.7239	98.4938	98.4744
GCF_013346085.1	Species A2	98.4705	98.5171	98.6895	98.6957	98.5492	98.8166	98.5075	98.8337	98.7161	98.5991	98.6205	98.7515	98.6937	98.8787	98.7757	98.7756	98.7712	98.6679	98.4173	98.597	98.7918	98.6183	98.8171	98.6504	98.874	98.7972	98.6675	98.6738	98.5885	98.7522	98.7921	98.6367	98.7551	98.4361	98.4361	98.5675	98.6643	98.7783	98.8066	98.8775	98.8834	98.8822	98.5672	98.6797	98.6718	98.7099	98.4587	98.4737
GCF_013346005.1	Species A2	98.4704	98.5297	98.6867	98.7351	98.5773	98.8149	98.5142	98.8356	98.7224	98.6564	98.621	98.7537	98.7347	98.8838	98.7693	98.7727	98.7671	98.6988	98.4131	98.5906	98.792	98.6959	98.8147	98.6473	98.8787	98.8038	98.6668	98.6736	98.5889	98.7593	98.7892	98.6405	98.7642	98.4328	98.4328	98.5749	98.7322	98.7072	98.8419	98.8649	98.8639	98.8716	98.5712	98.6796	98.6703	98.7503	98.5471	98.4876
GCF_013346055.1	Species A2	98.4758	98.5151	98.6874	98.7058	98.5642	98.8171	98.5137	98.8308	98.7207	98.607	98.618	98.7556	98.7078	98.888	98.7671	98.7762	98.7654	98.6749	98.4176	98.571	98.792	98.6139	98.8192	98.6473	98.8766	98.8056	98.6665	98.674	98.5905	98.7501	98.7874	98.6357	98.7602	98.4353	98.4353	98.5756	98.6812	98.8012	98.819	98.8975	98.9007	98.8956	98.5689	98.6805	98.6712	98.729	98.4731	98.4838
GCF_013345925.1	Species A2	98.476	98.5083	98.6874	98.7038	98.5551	98.8172	98.5137	98.8352	98.7211	98.6008	98.6196	98.7576	98.6946	98.8881	98.7672	98.7763	98.7656	98.6772	98.4178	98.5793	98.792	98.6139	98.8212	98.6482	98.877	98.806	98.6673	98.6739	98.5904	98.7531	98.7889	98.6363	98.7614	98.4354	98.4354	98.5758	98.6511	98.8043	98.8034	98.9016	98.9014	98.8878	98.569	98.6806	98.6712	98.7085	98.4677	98.4848
GCF_013346045.1	Species A2	98.475	98.5181	98.6866	98.7039	98.5548	98.8151	98.5144	98.8354	98.723	98.601	98.6198	98.7526	98.6897	98.8839	98.7699	98.7729	98.7681	98.6785	98.4169	98.5841	98.7918	98.6134	98.8019	98.655	98.8803	98.8037	98.6664	98.6737	98.5898	98.7544	98.7811	98.6399	98.7656	98.4314	98.4314	98.5749	98.658	98.7978	98.7993	98.8886	98.9019	98.8846	98.5684	98.6795	98.6702	98.7085	98.4616	98.4843
GCF_013345675.1	Species A2	98.4756	98.5053	98.6872	98.6991	98.5591	98.8169	98.5135	98.8352	98.7212	98.6033	98.6184	98.756	98.6934	98.8878	98.7668	98.776	98.7662	98.678	98.4169	98.5903	98.7917	98.6143	98.8179	98.6564	98.8766	98.8056	98.6669	98.6737	98.5909	98.752	98.7886	98.6356	98.7604	98.4351	98.4351	98.5754	98.6546	98.8067	98.7997	98.8986	98.9045	98.8877	98.5688	98.6803	98.6712	98.726	98.462	98.4836
GCF_013345985.1	Species A2	98.4757	98.5494	98.6891	98.7218	98.5792	98.8183	98.5129	98.8354	98.7217	98.677	98.6807	98.7621	98.7972	98.8808	98.7749	98.7772	98.7712	98.679	98.4164	98.5858	98.7918	98.644	98.837	98.6588	98.8777	98.8011	98.6671	98.6739	98.6476	98.7466	98.7837	98.6357	98.7615	98.435	98.435	98.5713	98.756	98.7182	98.8275	98.8958	98.8747	98.8884	98.5701	98.6806	98.672	98.7323	98.5199	98.4729
GCF_013345725.1	Species A2	98.4759	98.5411	98.6875	98.6993	98.5798	98.8175	98.514	98.8354	98.721	98.6025	98.6201	98.756	98.7471	98.8882	98.7679	98.7766	98.7655	98.6851	98.4168	98.5949	98.7918	98.6246	98.8081	98.6532	98.8788	98.806	98.6663	98.6737	98.5905	98.7661	98.781	98.6356	98.7633	98.4333	98.4333	98.5758	98.8047	98.8238	98.8696	98.9045	98.9088	98.9032	98.5691	98.6806	98.6712	98.7065	98.4722	98.4824
GCF_013346015.1	Species A2	98.4705	98.546	98.6873	98.6985	98.577	98.8166	98.5074	98.8353	98.7146	98.6002	98.6198	98.7528	98.7408	98.8784	98.7753	98.7753	98.7743	98.6767	98.4176	98.6072	98.792	98.6226	98.8135	98.6511	98.874	98.7972	98.6669	98.6735	98.5901	98.7649	98.792	98.6365	98.7559	98.4351	98.4351	98.5671	98.8048	98.8251	98.862	98.8965	98.9054	98.8987	98.5668	98.6786	98.671	98.7084	98.4669	98.4739
GCF_019749095.1	Species A2	98.491	98.5395	98.6917	98.7416	98.5607	98.8877	98.5334	98.8429	98.7467	98.706	98.6321	98.7778	98.729	98.8844	98.8147	98.832	98.8129	98.6848	98.4345	98.6551	98.791	98.7203	98.865	98.6579	98.9354	98.8284	98.6701	98.6759	98.6115	98.7865	98.8249	98.6879	98.7853	98.4368	98.4368	98.6196	98.7376	98.7181	98.7799	98.8637	98.8798	98.839	98.6111	98.7279	98.6713	98.7087	98.545	98.5038
GCF_019749075.1	Species A2	98.4809	98.5632	98.6913	98.7615	98.6232	98.8218	98.5186	98.8441	98.7234	98.6489	98.626	98.7619	98.754	98.8903	98.77	98.781	98.7679	98.6571	98.4288	98.6192	98.7914	98.6217	98.835	98.6708	98.8817	98.809	98.6716	98.6764	98.5981	98.7464	98.7896	98.6388	98.7689	98.4336	98.4336	98.5772	98.7301	98.7089	98.7906	98.8707	98.8541	98.856	98.5722	98.6844	98.6712	98.7376	98.5483	98.4834
GCF_019749165.1	Species A2	98.4782	98.557	98.6898	98.7187	98.6109	98.8225	98.517	98.8421	98.7207	98.6738	98.6272	98.7614	98.7222	98.883	98.7796	98.7812	98.7786	98.7217	98.4278	98.6236	98.7916	98.6659	98.836	98.6528	98.8792	98.8037	98.6718	98.6762	98.5984	98.7441	98.7937	98.6429	98.7668	98.4237	98.4237	98.5728	98.6964	98.6928	98.7769	98.8597	98.8344	98.8297	98.5718	98.684	98.6704	98.7321	98.5742	98.4778
GCF_019749115.1	Species A2	98.518	98.5525	98.6912	98.7164	98.5638	98.8196	98.5392	98.8379	98.7376	98.6366	98.625	98.7783	98.7405	98.8874	98.7822	98.797	98.7829	98.6904	98.4324	98.6034	98.7904	98.6289	98.8373	98.6647	98.8878	98.809	98.67	98.6743	98.6123	98.7521	98.8043	98.6613	98.7766	98.435	98.435	98.591	98.7535	98.7233	98.8089	98.8471	98.8544	98.8484	98.6231	98.6846	98.671	98.7442	98.5382	98.5559
GCF_003052505.1	Species A2	98.5858	98.5157	98.6681	98.7423	98.7273	98.7392	98.6275	98.7893	98.754	98.7442	98.7573	98.7069	98.7026	98.8474	98.7402	98.7453	98.7611	98.6652	98.5282	98.57	98.7318	98.7618	98.8401	98.7987	98.8227	98.8066	98.6679	98.67	98.6732	98.7024	98.744	98.7435	98.8165	98.6143	98.6143	98.7046	98.819	98.8481	98.8159	98.8959	98.8902	98.9115	98.7372	98.7392	98.7377	98.7235	98.6415	98.6193
GCA_011800705.1	Species A2	98.5478	98.5005	98.6589	98.675	98.6878	98.745	98.566	98.7729	98.6726	98.6696	98.6726	98.6514	98.5999	98.7933	98.6685	98.6685	98.6687	98.6034	98.4238	98.5731	98.7564	98.6498	98.79	98.821	98.8467	98.8065	98.6339	98.64	98.6531	98.721	98.7399	98.715	98.8438	98.5181	98.5181	98.6832	98.7057	98.6983	98.7818	98.7504	98.7491	98.8402	98.659	98.7583	98.7492	98.7046	98.1589	98.163
GCA_011800645.1	Species A2	98.5536	98.5006	98.6596	98.6742	98.6861	98.7504	98.5707	98.7731	98.6707	98.6683	98.6715	98.6525	98.6002	98.7943	98.6738	98.6738	98.6732	98.6054	98.426	98.5716	98.7582	98.6496	98.7911	98.8151	98.85	98.8074	98.6322	98.6336	98.6488	98.7173	98.7413	98.7134	98.8474	98.5211	98.5211	98.6842	98.7025	98.7015	98.7864	98.7597	98.7579	98.8399	98.6576	98.7571	98.7471	98.7017	98.1631	98.1614
GCA_011800615.1	Species A2	98.5437	98.4978	98.6566	98.6665	98.6755	98.7368	98.5565	98.764	98.6678	98.6628	98.6694	98.6467	98.5934	98.7891	98.6585	98.6585	98.6578	98.5993	98.4202	98.5645	98.7524	98.6472	98.785	98.8141	98.8429	98.8027	98.6296	98.6329	98.642	98.7096	98.7351	98.7098	98.843	98.518	98.518	98.6757	98.701	98.697	98.7773	98.7451	98.7439	98.8348	98.6543	98.7538	98.7433	98.7094	98.1546	98.1595
GCA_011800655.1	Species A2	98.555	98.5104	98.6619	98.6691	98.6893	98.7536	98.5743	98.7818	98.6777	98.6646	98.6717	98.6567	98.6039	98.7987	98.6775	98.6775	98.6776	98.6093	98.4301	98.5726	98.7595	98.6608	98.7958	98.8237	98.8536	98.8105	98.6369	98.6407	98.6627	98.7276	98.7477	98.7145	98.8496	98.5159	98.5159	98.6901	98.7045	98.6983	98.7886	98.7535	98.752	98.8436	98.6616	98.761	98.7523	98.7085	98.1651	98.1599
GCA_019042715.1	Species A1	96.5671	96.7006	96.6124	96.6422	96.4808	96.6855	96.4829	96.5674	96.6171	96.5214	96.5303	96.6819	96.6676	96.677	96.7538	96.7555	96.7578	96.7123	96.8057	96.6869	96.5205	96.573	96.5918	96.4162	96.6089	96.5282	96.6605	96.6614	96.594	96.5507	96.6673	96.5381	96.542	96.5466	96.5466	96.5384	96.4162	96.4146	96.4827	96.495	96.5274	96.4904	96.365	96.4505	96.4505	96.487	96.6172	96.6221
GCF_001662815.1	Species A1	96.7044	96.6139	96.5317	96.5727	96.5744	96.5894	96.6506	96.625	96.5457	96.5787	96.5228	96.7069	96.5939	96.6726	96.6932	96.6865	96.7091	96.5516	96.7095	96.8015	96.5226	96.5229	96.5615	96.5795	96.6215	96.5546	96.4192	96.4326	96.483	96.5434	96.636	96.6674	96.5435	96.5116	96.5116	96.5067	96.4771	96.4521	96.4094	96.4015	96.4139	96.3668	96.3952	96.5116	96.4911	96.4006	96.4814	96.493
GCF_000520795.1	Species A1	96.6483	96.6122	96.6069	96.6158	96.4532	96.6152	96.6119	96.5036	96.5113	96.4895	96.5428	96.6017	96.571	96.5922	96.6383	96.6383	96.6377	96.6625	96.7124	96.589	96.3821	96.5017	96.4348	96.4131	96.5289	96.4984	96.5278	96.5553	96.4892	96.5265	96.5202	96.5065	96.4433	96.4717	96.4717	96.5444	96.4723	96.4636	96.4159	96.4215	96.4285	96.5313	96.4566	96.4633	96.4538	96.3955	96.5237	96.511
GCA_001049835.1	Species A1	96.6457	96.5948	96.5055	96.5119	96.5297	96.6263	96.5392	96.6037	96.5547	96.4763	96.4437	96.5977	96.5639	96.623	96.689	96.69	96.6892	96.5982	96.7136	96.6411	96.4939	96.5542	96.4453	96.5247	96.5092	96.552	96.4774	96.4837	96.4064	96.4569	96.4889	96.502	96.4863	96.5054	96.5054	96.5368	96.5311	96.518	96.5147	96.4688	96.4654	96.4189	96.5006	96.5494	96.5373	96.3338	96.3939	96.4004
GCF_001481575.1	Species A1	96.6116	96.6237	96.5182	96.6364	96.4428	96.5662	96.5532	96.4966	96.5214	96.3642	96.3309	96.6247	96.5609	96.535	96.6886	96.6949	96.6931	96.5765	96.7117	96.6728	96.4366	96.4245	96.3961	96.448	96.4952	96.5239	96.457	96.4663	96.3934	96.5549	96.6072	96.5817	96.4235	96.3821	96.3821	96.5269	96.3844	96.3592	96.4071	96.2732	96.299	96.3137	96.3335	96.4755	96.4518	96.29	96.4978	96.5269
GCA_003856555.1	Species A1	96.7879	96.6488	96.6099	96.6275	96.6149	96.6265	96.6085	96.6332	96.6171	96.5877	96.5797	96.69	96.6917	96.7532	96.7364	96.7245	96.7279	96.6861	96.7669	96.6485	96.4908	96.5781	96.5741	96.5122	96.5535	96.6055	96.6055	96.6092	96.524	96.5613	96.6198	96.6566	96.5301	96.6003	96.6003	96.7284	96.5798	96.5814	96.5039	96.5329	96.5312	96.4672	96.5563	96.5658	96.5646	96.4708	96.7019	96.6965
GCF_005217485.1	Species A1	96.5178	96.5167	96.4261	96.4198	96.414	96.4659	96.398	96.4974	96.5297	96.4974	96.4805	96.5433	96.4658	96.5869	96.6057	96.6154	96.6075	96.4833	96.6805	96.5854	96.4749	96.5683	96.514	96.5246	96.549	96.4438	96.3668	96.3645	96.3372	96.3905	96.436	96.454	96.4348	96.3763	96.3763	96.3766	96.3183	96.3607	96.3378	96.3697	96.4064	96.4114	96.3841	96.4283	96.4178	96.284	96.444	96.4183
GCF_034085295.1	Species A1	96.709	96.5478	96.5445	96.5637	96.5591	96.6989	96.6396	96.4704	96.5735	96.4446	96.4537	96.6806	96.5773	96.6738	96.7272	96.7637	96.7746	96.661	96.7136	96.6268	96.4011	96.4874	96.4538	96.4283	96.5943	96.5671	96.4925	96.4996	96.3931	96.4679	96.4458	96.571	96.5116	96.4461	96.4461	96.5977	96.4244	96.4121	96.3942	96.3543	96.3413	96.2212	96.4965	96.5905	96.4658	96.3323	96.4798	96.567
GCF_000164985.3	Species A1	96.6808	96.5528	96.544	96.5473	96.5485	96.6997	96.5956	96.4701	96.508	96.4641	96.4534	96.7156	96.5985	96.6574	96.7674	96.8032	96.7512	96.6485	96.7132	96.6282	96.4007	96.487	96.4422	96.421	96.5645	96.6137	96.4921	96.4992	96.3898	96.4988	96.5492	96.5907	96.5693	96.4453	96.4453	96.633	96.4265	96.4117	96.3938	96.3537	96.3407	96.2352	96.4444	96.5921	96.4653	96.3373	96.5067	96.5385
GCF_000237325.1	Species A1	96.6383	96.5396	96.4702	96.4814	96.3873	96.6309	96.5261	96.4503	96.5054	96.4074	96.4309	96.6832	96.5093	96.6693	96.7025	96.7406	96.6813	96.5138	96.6057	96.5533	96.3787	96.4731	96.4001	96.3787	96.5389	96.5575	96.4514	96.4584	96.3924	96.407	96.5903	96.534	96.5394	96.4387	96.4387	96.5199	96.4378	96.4288	96.3462	96.3345	96.3236	96.4279	96.5048	96.4912	96.4627	96.2588	96.4161	96.4475
GCA_002872435.1	Species A1	96.6282	96.5791	96.6224	96.6317	96.6406	96.6469	96.5331	96.6524	96.6439	96.5814	96.5872	96.6795	96.7071	96.7209	96.6729	96.6729	96.6763	96.6916	96.6715	96.6466	96.5515	96.5923	96.6303	96.6	96.6448	96.6028	96.5539	96.565	96.4925	96.5187	96.5522	96.5949	96.5881	96.5154	96.5154	96.5973	96.5793	96.5786	96.533	96.5973	96.5955	96.5745	96.489	96.5158	96.5286	96.3982	96.6137	96.6076
GCA_001477135.1	Species A1	96.4235	96.6112	96.6169	96.6367	96.4932	96.6362	96.3944	96.623	96.6968	96.5608	96.5562	96.7459	96.7543	96.7258	96.7274	96.728	96.7297	96.6876	96.7357	96.6434	96.566	96.6162	96.6176	96.3851	96.6479	96.5243	96.5676	96.5805	96.5026	96.5332	96.5843	96.4541	96.5865	96.4772	96.4772	96.4225	96.6437	96.6343	96.5758	96.6439	96.6432	96.6066	96.3559	96.362	96.3629	96.4106	96.7184	96.7187
GCF_014854715.1	Species A1	96.7828	96.7163	96.6011	96.6167	96.681	96.8206	96.774	96.6178	96.6566	96.6102	96.6258	96.7884	96.6017	96.83	96.9732	96.9307	96.9977	96.6966	96.8798	96.731	96.5237	96.5467	96.5625	96.6436	96.6606	96.6673	96.5769	96.5853	96.5365	96.6274	96.7278	96.7279	96.6262	96.6416	96.6416	96.771	96.5325	96.5377	96.4813	96.4762	96.4708	96.4065	96.7333	96.7668	96.6624	96.5407	96.6263	96.7376
GCF_000819665.1	Species A1	96.8612	96.7653	96.721	96.7722	96.6584	96.8764	96.7885	96.6316	96.6909	96.6655	96.6446	96.7492	96.7962	96.7519	96.9745	96.904	96.9734	96.9384	96.9075	96.6361	96.5549	96.6389	96.4338	96.6747	96.6638	96.6899	96.703	96.7127	96.4373	96.4143	96.7864	96.8229	96.6397	96.7143	96.7143	96.8258	96.6484	96.6433	96.5482	96.5143	96.5298	96.4722	96.7348	96.7902	96.6863	96.3783	96.8073	96.801
GCA_011066125.1	Species A1	96.7857	96.7405	96.615	96.6237	96.541	96.6604	96.643	96.6756	96.5531	96.5319	96.4865	96.6078	96.553	96.6033	96.7763	96.7762	96.7765	96.6355	96.7511	96.6573	96.5732	96.5813	96.5331	96.5686	96.6116	96.6078	96.6331	96.6374	96.6016	96.6423	96.6976	96.7221	96.5886	96.4993	96.4993	96.6464	96.5103	96.5143	96.4935	96.4955	96.4925	96.4437	96.6369	96.6905	96.6796	96.4587	96.3611	96.3665
GCA_011066085.1	Species A1	96.7728	96.7191	96.5971	96.6051	96.5465	96.6481	96.6271	96.6517	96.5316	96.4958	96.4548	96.5928	96.5379	96.5925	96.7611	96.7619	96.7622	96.6179	96.7457	96.6449	96.5591	96.5552	96.5249	96.5616	96.6059	96.5897	96.6193	96.6215	96.5828	96.6312	96.6769	96.7032	96.5784	96.493	96.493	96.6328	96.5074	96.5023	96.4846	96.4963	96.4884	96.4447	96.6306	96.6841	96.6726	96.4407	96.335	96.3441
GCF_031757035.1	Species B2	93.5605	93.4735	93.3018	93.3559	93.2879	93.7164	93.5337	93.4208	93.5333	93.343	93.3857	93.598	93.3036	93.6916	93.5053	93.6063	93.5334	93.3793	93.362	93.4432	93.3343	93.4314	93.474	93.5012	93.6589	93.6407	93.469	93.479	93.5908	93.5789	93.6148	93.7168	93.4001	93.4951	93.4951	93.5594	93.4332	93.4202	93.4126	93.3752	93.3553	93.3133	93.5481	93.6441	93.4988	93.3485	92.7687	93.0533
GCF_028751565.1	Species B2	93.6435	93.4717	93.4159	93.4729	93.3335	93.552	93.586	93.4434	93.5794	93.266	93.3107	93.4516	93.373	93.6224	93.6036	93.6839	93.6488	93.4282	93.4424	93.4142	93.3236	93.4561	93.4921	93.4524	93.6696	93.6805	93.4637	93.4723	93.6661	93.5094	93.7329	93.6769	93.5599	93.4199	93.4199	93.6711	93.3869	93.3748	93.455	93.4615	93.4413	93.4114	93.4989	93.6177	93.422	93.3439	93.4077	93.5851
GCF_023586765.2	Species B2	93.5998	93.5056	93.5258	93.5666	93.4923	93.6708	93.6334	93.5225	93.6305	93.5547	93.5785	93.5936	93.488	93.6978	93.5853	93.7106	93.7024	93.4942	93.5593	93.4883	93.4718	93.593	93.5677	93.5809	93.6315	93.6052	93.4738	93.4937	93.7614	93.5472	93.6895	93.624	93.6713	93.5162	93.5162	93.6316	93.5174	93.5021	93.4871	93.5699	93.551	93.5478	93.6926	93.6026	93.5628	93.4798	93.4664	93.5831
GCF_030812515.1	Species B2	93.6695	93.6027	93.5677	93.6959	93.4549	93.6415	93.599	93.5929	93.5279	93.495	93.4745	93.5482	93.4958	93.5768	93.627	93.6267	93.6309	93.5268	93.5966	93.5868	93.4365	93.539	93.5177	93.5803	93.5198	93.5743	93.5922	93.6105	93.5809	93.6512	93.6291	93.6744	93.506	93.532	93.532	93.6271	93.4651	93.4506	93.5358	93.4791	93.49	93.4112	93.6061	93.6115	93.5857	93.4623	93.4968	93.5803
GCF_034321965.1	Species B	93.3454	93.4056	93.4345	93.5445	93.4293	93.292	93.2257	93.3832	93.3513	93.3308	93.5035	93.2763	93.4294	93.4332	93.308	93.304	93.2916	93.3771	93.3062	93.4949	93.3433	93.3662	93.3479	93.4398	93.3059	93.4108	93.3809	93.4032	93.3939	93.37	93.4825	93.414	93.3793	93.3563	93.3563	93.3865	93.4395	93.3179	93.4675	93.3533	93.3129	93.3808	93.3347	93.3421	93.3471	93.3108	93.0865	93.0337
GCA_024213605.1	Species B3	93.6178	93.527	93.4419	93.4449	93.4036	93.5955	93.4982	93.5296	93.5199	93.4949	93.5244	93.4845	93.4918	93.4852	93.6059	93.6061	93.6105	93.6055	93.5455	93.5153	93.4163	93.5232	93.4251	93.5433	93.497	93.496	93.5394	93.5534	93.5039	93.5154	93.5692	93.6024	93.4467	93.5704	93.5704	93.635	93.5241	93.5061	93.4742	93.4262	93.4208	93.4093	93.5572	93.5575	93.576	93.4253	93.4912	93.5129
GCF_034321805.1	Species B3	93.3424	93.4171	93.4781	93.5081	93.4494	93.4468	93.4284	93.5174	93.5175	93.333	93.3094	93.3987	93.3532	93.4761	93.4919	93.5236	93.5127	93.364	93.3224	93.5128	93.357	93.4854	93.4702	93.4186	93.4336	93.5062	93.4483	93.4645	93.4597	93.5171	93.5686	93.5512	93.545	93.3127	93.3127	93.4762	93.2655	93.2987	93.4013	93.457	93.4499	93.4445	93.4065	93.5257	93.4312	93.3961	93.3241	93.39
GCA_024213325.1	Species B3	93.4344	93.3609	93.4333	93.4366	93.4117	93.4469	93.4269	93.4555	93.4359	93.4394	93.4246	93.3759	93.3081	93.4676	93.5681	93.5681	93.5746	93.4562	93.4417	93.3844	93.4148	93.4917	93.407	93.5183	93.4548	93.5348	93.3666	93.3774	93.4138	93.508	93.5437	93.5204	93.547	93.5	93.5	93.4781	93.5008	93.4938	93.4983	93.443	93.4404	93.3822	93.4607	93.4991	93.5046	93.3472	93.4423	93.447
GCA_021530955.1	Species B3	93.4852	93.4757	93.3661	93.363	93.4021	93.5944	93.5438	93.4997	93.4531	93.2608	93.2493	93.4004	93.3374	93.5224	93.6077	93.6077	93.6093	93.4554	93.3739	93.5179	93.4315	93.4519	93.4427	93.5057	93.5062	93.5095	93.5272	93.534	93.498	93.6284	93.6652	93.6316	93.4322	93.461	93.461	93.5371	93.3849	93.3591	93.4068	93.4877	93.4788	93.4551	93.4958	93.5989	93.5996	93.4459	93.3038	93.3187
GCA_011066115.1	Species B3	93.4652	93.4908	93.4251	93.4636	93.5143	93.4359	93.4027	93.5246	93.4678	93.3962	93.3731	93.3877	93.3692	93.4887	93.5381	93.5387	93.544	93.3934	93.4034	93.4399	93.3761	93.4763	93.4306	93.4162	93.4212	93.507	93.4335	93.4496	93.3668	93.4863	93.5169	93.5132	93.4874	93.3582	93.3582	93.4704	93.5725	93.5576	93.4759	93.496	93.4904	93.4756	93.456	93.4676	93.4645	93.3708	93.3345	93.3453
GCF_023586725.2	Species B3	93.6433	93.4537	93.4117	93.4439	93.3403	93.6007	93.4605	93.4295	93.5226	93.4607	93.3761	93.5051	93.3659	93.5895	93.6296	93.7023	93.6608	93.3718	93.4266	93.4506	93.3441	93.4396	93.4294	93.4614	93.4672	93.5779	93.464	93.4779	93.6856	93.5261	93.5768	93.502	93.4343	93.5214	93.5214	93.5824	93.322	93.3288	93.3336	93.3336	93.3337	93.3077	93.4396	93.4656	93.4111	93.2951	93.3638	93.3614
GCF_023586685.2	Species B3	93.5701	93.4714	93.427	93.468	93.438	93.6321	93.6203	93.4393	93.5399	93.4008	93.356	93.4427	93.357	93.5791	93.7007	93.6761	93.6479	93.4547	93.3803	93.4974	93.4118	93.4886	93.4495	93.527	93.4626	93.5001	93.5041	93.5213	93.5489	93.5669	93.6421	93.5786	93.4638	93.3797	93.3797	93.6437	93.3177	93.2991	93.3733	93.3142	93.3227	93.2959	93.5494	93.5631	93.5114	93.4441	93.3523	93.5132
GCF_001719045.1	Species B3	93.5544	93.5168	93.4599	93.5064	93.516	93.5206	93.5894	93.4897	93.6023	93.445	93.4338	93.4832	93.3997	93.6528	93.6338	93.6511	93.6413	93.5415	93.3573	93.4104	93.4968	93.6097	93.5397	93.542	93.5154	93.7149	93.4339	93.4476	93.5725	93.5334	93.7121	93.6489	93.6861	93.5099	93.5099	93.8049	93.5622	93.5514	93.5186	93.4229	93.4262	93.4026	93.6012	93.5632	93.468	93.2983	93.392	93.4825
GCF_001593085.1	Species B3	93.5447	93.533	93.5438	93.5331	93.7124	93.6058	93.5323	93.5901	93.6064	93.7177	93.5542	93.6268	93.5038	93.6153	93.6839	93.698	93.6666	93.6102	93.4345	93.6464	93.5173	93.784	93.6024	93.6056	93.5686	93.7064	93.5403	93.5502	93.4974	93.5858	93.6439	93.577	93.6004	93.4671	93.4671	93.5389	93.6105	93.6041	93.5718	93.5047	93.4554	93.448	93.4996	93.5444	93.5312	93.4177	93.4701	93.4509
GCA_024213565.1	Species B3	93.553	93.417	93.4199	93.4196	93.4007	93.4283	93.3947	93.4829	93.47	93.3191	93.3172	93.5046	93.428	93.5276	93.4964	93.4964	93.4956	93.3204	93.2997	93.4186	93.4042	93.4657	93.4504	93.4743	93.4839	93.507	93.3995	93.4111	93.289	93.4207	93.4585	93.4956	93.4341	93.35	93.35	93.4252	93.4899	93.4868	93.4466	93.3758	93.3741	93.3223	93.4543	93.5066	93.5047	93.3315	93.4243	93.417
SV13	Species B3	93.5451	93.463	93.4573	93.4697	93.4076	93.6496	93.4849	93.4845	93.6254	93.4584	93.4638	93.6264	93.5755	93.586	93.6075	93.5524	93.5536	93.5106	93.4249	93.3535	93.4154	93.542	93.5551	93.6018	93.5854	93.6818	93.4655	93.4642	93.5433	93.5353	93.59	93.5266	93.5661	93.5046	93.5046	93.6259	93.4938	93.5498	93.5031	93.5102	93.4578	93.4394	93.6115	93.6005	93.5002	93.4381	93.4584	93.5318
GCF_034321845.1	Species B3	93.4086	93.4663	93.528	93.5365	93.4074	93.3846	93.32	93.5194	93.4698	93.4851	93.5186	93.3848	93.4861	93.4605	93.4978	93.5087	93.482	93.4426	93.4601	93.4692	93.4313	93.528	93.2864	93.5491	93.4286	93.5071	93.4778	93.4945	93.3047	93.4583	93.4592	93.4174	93.4267	93.4701	93.4701	93.5018	93.4841	93.4282	93.3805	93.4066	93.3856	93.348	93.327	93.4218	93.4874	93.4108	93.4607	93.3936
GCF_034321765.1	Species B3	93.4125	93.5161	93.5168	93.6255	93.4933	93.388	93.3235	93.5195	93.4707	93.5691	93.5179	93.3626	93.478	93.4637	93.5083	93.5119	93.4851	93.3725	93.4628	93.3655	93.4313	93.5531	93.2738	93.5429	93.4321	93.5106	93.4785	93.4973	93.2995	93.4986	93.4603	93.4185	93.4262	93.468	93.468	93.5053	93.4883	93.4418	93.4173	93.4711	93.4402	93.381	93.3305	93.4253	93.4907	93.4287	93.5233	93.3936
GCA_014692735.1	Species B3	93.4753	93.5069	93.4242	93.418	93.3594	93.5483	93.4657	93.5439	93.4634	93.4609	93.5078	93.3947	93.3065	93.526	93.5551	93.5538	93.5582	93.4673	93.4587	93.3793	93.4487	93.499	93.4115	93.5311	93.4934	93.5165	93.421	93.4326	93.353	93.4379	93.5115	93.5174	93.4139	93.462	93.462	93.3998	93.4536	93.4322	93.4382	93.3937	93.3908	93.1331	93.4673	93.5243	93.5401	93.3545	92.8913	92.9115
GCA_002894905.1	Species B3	93.368	93.4728	93.5145	93.52	93.5232	93.5143	93.4523	93.6526	93.5453	93.4439	93.4714	93.5047	93.3761	93.5356	93.5928	93.5928	93.5973	93.4357	93.3764	93.4628	93.4692	93.4545	93.4459	93.5867	93.5971	93.5888	93.5201	93.5303	93.3845	93.5733	93.6189	93.5432	93.5254	93.3596	93.3596	93.4347	93.4249	93.4168	93.5372	93.4607	93.4809	93.4356	93.3525	93.5053	93.5223	93.3915	93.3568	93.3551
GCF_001277855.1	Species B3	93.5662	93.7349	93.6705	93.6855	93.7016	93.7684	93.5631	93.7942	93.6404	93.5837	93.7618	93.7072	93.6831	93.7262	93.8214	93.8216	93.8209	93.7421	93.7302	93.7341	93.6968	93.7608	93.7238	93.6613	93.7448	93.7074	93.7503	93.7765	93.704	93.7424	93.7576	93.6671	93.7169	93.5767	93.5767	93.6117	93.783	93.7693	93.8083	93.8268	93.8377	93.8057	93.6389	93.6694	93.683	93.694	93.7543	93.717
GCF_035323085.1	Species B2	93.7063	93.5924	93.6826	93.6549	93.641	93.6717	93.6868	93.6462	93.7972	93.5726	93.54	93.7193	93.6175	93.6103	93.6208	93.6059	93.6155	93.5276	93.5307	93.5284	93.5763	93.6951	93.5465	93.6827	93.7435	93.7834	93.6349	93.6209	93.6592	93.6219	93.693	93.6459	93.7386	93.5833	93.5833	93.7102	93.661	93.6712	93.6235	93.6401	93.6407	93.5971	93.6387	93.6828	93.6561	93.5084	93.5004	93.5843
GCF_022537985.1	Species B2	93.7185	93.6477	93.6871	93.6971	93.697	93.6955	93.6783	93.6603	93.6973	93.5648	93.5537	93.723	93.6174	93.7025	93.6513	93.6621	93.6651	93.5126	93.5353	93.4704	93.5804	93.6312	93.5345	93.6924	93.7262	93.8044	93.6352	93.6255	93.6237	93.7145	93.6622	93.639	93.7214	93.5785	93.5785	93.661	93.604	93.6802	93.6412	93.6169	93.6177	93.5789	93.6821	93.7025	93.6609	93.4938	93.5071	93.5986
GCF_000714835.1	Species B2	93.6862	93.5823	93.681	93.6899	93.7134	93.6652	93.6608	93.6492	93.6908	93.5784	93.5537	93.659	93.5966	93.7231	93.623	93.6341	93.6498	93.4828	93.5387	93.5271	93.5777	93.6037	93.5953	93.7865	93.7388	93.7881	93.6216	93.6165	93.5756	93.658	93.6416	93.6459	93.7158	93.5776	93.5776	93.6769	93.6255	93.6287	93.5984	93.6166	93.6078	93.5695	93.6897	93.6821	93.6521	93.4378	93.5759	93.5875
GCF_034322125.1	Species B2	93.6713	93.6895	93.6455	93.6587	93.64	93.6392	93.6569	93.6167	93.6893	93.6455	93.5465	93.6335	93.5203	93.7034	93.6527	93.6434	93.7108	93.437	93.525	93.6656	93.5167	93.6387	93.6126	93.7683	93.6749	93.7367	93.5074	93.5188	93.4625	93.5533	93.5393	93.5706	93.6962	93.5256	93.5256	93.5496	93.6086	93.579	93.5829	93.5694	93.5796	93.546	93.572	93.6189	93.5818	93.4401	93.4332	93.4416
GCF_017589695.1	Species B2	93.5816	93.5868	93.5275	93.5463	93.4061	93.5381	93.5225	93.5592	93.646	93.5137	93.5574	93.646	93.5615	93.6389	93.6022	93.6039	93.6055	93.5395	93.5353	93.4878	93.4524	93.5206	93.407	93.5382	93.5448	93.5746	93.5219	93.5428	93.4099	93.5173	93.4697	93.4923	93.5148	93.4925	93.4925	93.4812	93.4964	93.4803	93.4167	93.5105	93.4745	93.4566	93.4592	93.4695	93.4657	93.3171	93.4423	93.4989
GCF_001709075.1	Species B2	93.5909	93.5688	93.4915	93.5056	93.4619	93.5435	93.5097	93.6007	93.6268	93.5247	93.4869	93.6333	93.5891	93.6316	93.573	93.573	93.573	93.5027	93.5113	93.4787	93.4379	93.5204	93.485	93.5807	93.5257	93.5634	93.4324	93.489	93.3525	93.441	93.4468	93.4726	93.5091	93.3641	93.3641	93.4506	93.5492	93.5586	93.472	93.4791	93.4808	93.4658	93.4446	93.4729	93.4703	93.291	93.4229	93.3927
GCA_017833915.1	Species B2	93.5519	93.5632	93.5637	93.5626	93.4718	93.5885	93.5077	93.6527	93.5915	93.4667	93.4436	93.6149	93.5703	93.6309	93.6338	93.634	93.6371	93.5586	93.5351	93.5422	93.474	93.5032	93.5032	93.5558	93.5819	93.5523	93.5465	93.5587	93.3524	93.4669	93.491	93.4778	93.5307	93.378	93.378	93.4707	93.4599	93.4546	93.4903	93.519	93.5358	93.4371	93.4078	93.5005	93.4963	93.3738	93.4208	93.4321
GCA_022531965.1	Species B2	93.6689	93.5696	93.5187	93.5166	93.4591	93.5931	93.612	93.5807	93.567	93.5289	93.5165	93.6084	93.5499	93.5778	93.6533	93.6533	93.6565	93.5986	93.589	93.5285	93.4718	93.5606	93.5026	93.5939	93.6138	93.6196	93.5646	93.5524	93.5585	93.5517	93.6355	93.6433	93.4822	93.5261	93.5261	93.5662	93.5013	93.5242	93.481	93.5002	93.493	93.4625	93.6248	93.6406	93.6422	93.4167	93.4758	93.4851
GCF_000463565.1	Species B2	93.6155	93.5567	93.4659	93.4447	93.4797	93.5569	93.5548	93.5951	93.5202	93.4748	93.4623	93.5364	93.5121	93.541	93.5872	93.6158	93.585	93.4994	93.5535	93.5568	93.4713	93.48	93.5269	93.5747	93.6033	93.6146	93.5444	93.5269	93.5337	93.5518	93.645	93.6243	93.484	93.3932	93.3932	93.5169	93.4644	93.4377	93.4575	93.4128	93.4189	93.4552	93.5563	93.6033	93.6047	93.3999	93.0402	93.0243
GCA_011066235.1	Species B2	93.6093	93.5277	93.447	93.4424	93.4716	93.6162	93.5758	93.5141	93.4681	93.3705	93.3343	93.5247	93.4206	93.5464	93.6269	93.6269	93.6271	93.5035	93.4604	93.6053	93.4545	93.5442	93.5176	93.5567	93.5651	93.5319	93.5787	93.6094	93.5337	93.5971	93.6387	93.6289	93.5427	93.5012	93.5012	93.5692	93.4639	93.4747	93.5081	93.5009	93.497	93.4624	93.5279	93.59	93.5857	93.4926	93.4024	93.3862
GCA_011066155.1	Species B2	93.5429	93.5167	93.4237	93.4303	93.4639	93.6079	93.556	93.5163	93.378	93.3305	93.2892	93.4811	93.3735	93.4636	93.6152	93.6152	93.6158	93.4739	93.4911	93.5777	93.4284	93.5569	93.4865	93.5316	93.5488	93.5068	93.5555	93.5878	93.4124	93.5624	93.6311	93.6051	93.4459	93.4758	93.4758	93.5333	93.4423	93.4359	93.4701	93.4504	93.4466	93.4185	93.4883	93.567	93.5683	93.4034	93.3712	93.3524
GCF_016806675.1	Species B2	93.648	93.5459	93.452	93.6593	93.5464	93.659	93.607	93.517	93.5572	93.5143	93.334	93.5531	93.5204	93.5911	93.6951	93.6803	93.6864	93.5417	93.5461	93.5712	93.4569	93.5766	93.6702	93.7207	93.6057	93.5679	93.5841	93.6117	93.6121	93.5874	93.6377	93.6733	93.6052	93.501	93.501	93.6441	93.5466	93.5454	93.5352	93.5743	93.5759	93.5511	93.5776	93.6115	93.5964	93.5499	93.5659	93.5057
GCF_033487245.1	Species B2	93.5899	93.4657	93.5131	93.5029	93.4819	93.5422	93.48	93.5911	93.5801	93.534	93.4235	93.6713	93.5512	93.6107	93.5505	93.5787	93.587	93.4261	93.4248	93.3846	93.4913	93.5444	93.5708	93.6258	93.6107	93.6208	93.5564	93.5549	93.4563	93.4602	93.528	93.5297	93.5144	93.3515	93.3515	93.4943	93.4877	93.551	93.5139	93.5101	93.4898	93.4808	93.5232	93.5831	93.5769	93.3198	93.4577	93.5041
GCA_024723775.1	Species B1	93.3745	93.4601	93.186	93.1976	93.2581	93.3427	93.1535	93.4405	93.3796	93.3771	93.3995	93.3668	93.3067	93.4514	93.3896	93.3903	93.3897	93.3351	93.382	93.3175	93.3704	93.4277	93.2927	93.4279	93.4031	93.4021	93.3494	93.3699	93.2219	93.2865	93.415	93.44	93.33	93.4334	93.4334	93.3937	93.4754	93.4826	93.4619	93.3913	93.3895	93.3542	93.3876	93.4216	93.4235	93.2477	93.3409	93.3526
GCA_019454065.1	Species B1	93.3837	93.4237	93.2727	93.2796	93.284	93.4317	93.2448	93.4516	93.4513	93.4053	93.4505	93.4288	93.3268	93.4446	93.5316	93.5316	93.5371	93.4485	93.4228	93.3333	93.3345	93.4147	93.2768	93.4047	93.3789	93.388	93.3194	93.3305	93.2565	93.3396	93.4404	93.502	93.3481	93.384	93.384	93.3556	93.541	93.5176	93.4891	93.4555	93.4512	93.4144	93.3536	93.396	93.3908	93.2598	93.4271	93.4322
GCF_000520775.1	Species B1	93.5146	93.4381	93.4495	93.4852	93.5873	93.4935	93.4377	93.5426	93.4831	93.5107	93.4991	93.4488	93.3844	93.5568	93.5773	93.5774	93.5777	93.5669	93.4866	93.4396	93.4344	93.4982	93.4312	93.4763	93.4762	93.572	93.437	93.4454	93.4047	93.4983	93.548	93.5066	93.5491	93.367	93.367	93.4398	93.6505	93.6745	93.6481	93.4868	93.4795	93.4643	93.4327	93.4887	93.4845	93.3852	93.5116	93.443
GCF_028471985.1	Species B1	93.6433	93.428	93.4941	93.5731	93.5009	93.5611	93.5044	93.4938	93.564	93.4674	93.5672	93.6309	93.4368	93.5587	93.6822	93.7416	93.6152	93.5549	93.4237	93.401	93.4796	93.5631	93.5172	93.4868	93.5796	93.7306	93.4928	93.503	93.4809	93.4415	93.5227	93.5603	93.5669	93.4972	93.4972	93.5985	93.6167	93.5952	93.5543	93.46	93.4433	93.4145	93.5692	93.6026	93.4693	93.3585	93.4513	93.6307
GCF_023586705.2	Species B1	93.3642	93.4626	93.3592	93.4297	93.3236	93.4279	93.3751	93.4234	93.4288	93.3515	93.4238	93.3128	93.2151	93.4089	93.4285	93.4241	93.4274	93.4322	93.2012	93.3963	93.3538	93.4692	93.4207	93.4398	93.449	93.5215	93.3618	93.3757	93.2972	93.3968	93.5698	93.3578	93.497	93.2595	93.2595	93.3593	93.4028	93.406	93.4136	93.3207	93.3231	93.3153	93.4261	93.4743	93.3411	93.2201	93.2329	93.3687
GCA_019454085.1	Species B1	93.3787	93.4611	93.5006	93.5185	93.5252	93.5951	93.4738	93.5426	93.4102	93.4106	93.4353	93.5054	93.3767	93.4665	93.6082	93.6082	93.608	93.555	93.382	93.4018	93.462	93.4895	93.4627	93.5088	93.509	93.5931	93.4864	93.4979	93.3048	93.4581	93.4937	93.5113	93.4897	93.4265	93.4265	93.4737	93.5362	93.5301	93.5127	93.4813	93.4801	93.4536	93.3873	93.4703	93.4721	93.3073	93.4426	93.4547
GCA_001956155.1	Species B1	93.2837	93.3682	93.3528	93.3814	93.3522	93.4381	93.2513	93.4451	93.2709	93.2699	93.3015	93.3923	93.2916	93.4797	93.4729	93.4732	93.4717	93.3177	93.3316	93.3563	93.4165	93.388	93.4068	93.4059	93.4616	93.4652	93.4269	93.4286	93.3176	93.4452	93.4516	93.4192	93.4703	93.3521	93.3521	93.3949	93.4175	93.3996	93.4316	93.3715	93.3886	93.3486	93.3395	93.4592	93.4538	93.3481	93.3566	93.3645
GCA_002937395.1	Species B1	93.4053	93.5636	93.5539	93.5821	93.4855	93.5416	93.4031	93.5655	93.4458	93.433	93.4858	93.4719	93.4149	93.5328	93.5682	93.5682	93.5679	93.5177	93.4313	93.4426	93.4982	93.4684	93.491	93.5276	93.5439	93.6004	93.554	93.5697	93.4121	93.4572	93.5073	93.5532	93.5922	93.3969	93.3969	93.5308	93.4582	93.4536	93.5397	93.4308	93.4538	93.4094	93.4779	93.5569	93.5543	93.5047	93.384	93.3874
GCF_001874405.2	Species B1	93.7252	93.6522	93.4046	93.4467	93.2943	93.675	93.5517	93.6012	93.7218	93.5807	93.6052	93.6523	93.4674	93.6461	93.7968	93.6711	93.6987	93.6084	93.5477	93.615	93.5249	93.5306	93.5378	93.6049	93.6213	93.7136	93.5976	93.6127	93.6638	93.6255	93.7611	93.7067	93.6521	93.6729	93.6729	93.7481	93.6273	93.6171	93.6256	93.645	93.6196	93.5597	93.7482	93.7526	93.6657	93.55	93.5298	93.5816
GCF_014706555.1	Species B1	93.7269	93.4681	93.5909	93.6064	93.4857	93.7392	93.5248	93.5365	93.636	93.4676	93.5296	93.557	93.4341	93.6695	93.5295	93.6718	93.648	93.4048	93.4773	93.4267	93.5376	93.586	93.6	93.5911	93.6519	93.6338	93.4908	93.4917	93.6634	93.612	93.6589	93.7366	93.6082	93.4668	93.4668	93.7348	93.5432	93.5455	93.5554	93.5151	93.4964	93.4861	93.6113	93.6273	93.5297	93.4211	93.4391	93.6378
GCF_000146875.3	Species B1	93.7093	93.4681	93.5909	93.6064	93.4857	93.7582	93.535	93.5365	93.5884	93.4676	93.5296	93.6022	93.4341	93.6317	93.5274	93.6353	93.609	93.4048	93.4773	93.4267	93.5376	93.586	93.6	93.5911	93.641	93.6213	93.4908	93.4917	93.6404	93.612	93.6198	93.7601	93.6173	93.4668	93.4668	93.7409	93.5432	93.5455	93.5554	93.5151	93.4964	93.4861	93.6144	93.6094	93.5297	93.4211	93.4391	93.5982
GCF_014706575.1	Species B1	93.7166	93.4709	93.594	93.6456	93.4871	93.741	93.5824	93.5391	93.601	93.4849	93.538	93.5812	93.4361	93.6634	93.5192	93.6542	93.6533	93.4074	93.4818	93.4134	93.5395	93.5879	93.6117	93.5814	93.6703	93.6298	93.4933	93.4948	93.7192	93.6038	93.6924	93.8268	93.6193	93.4539	93.4539	93.7419	93.545	93.5472	93.5569	93.518	93.4995	93.4891	93.6226	93.6067	93.532	93.423	93.4435	93.6125
GCA_001956235.1	Species B1	93.3537	93.3638	93.3308	93.3203	93.3844	93.3987	93.3444	93.3787	93.3555	93.414	93.4641	93.3023	93.1288	93.3997	93.4912	93.4917	93.4906	93.373	93.3333	93.2925	93.3857	93.4245	93.3841	93.4346	93.3764	93.521	93.323	93.3357	93.1941	93.3829	93.4829	93.4559	93.426	93.3543	93.3543	93.2835	93.4848	93.4773	93.4395	93.3611	93.3556	93.3026	93.3835	93.4444	93.4466	93.2597	93.3022	93.3094
GCA_001956225.1	Species B1	93.3616	93.3726	93.3699	93.3947	93.4101	93.4019	93.3549	93.4033	93.3309	93.3803	93.4144	93.3301	93.2247	93.3861	93.4619	93.4619	93.4586	93.4055	93.3386	93.2873	93.3858	93.4558	93.3917	93.4479	93.4085	93.5479	93.4	93.4089	93.281	93.3944	93.4691	93.4284	93.4223	93.4091	93.4091	93.3647	93.4671	93.4623	93.4477	93.377	93.3712	93.3453	93.3896	93.4253	93.4276	93.3148	93.3226	93.336
GCF_002916985.1	Species B1	93.41	93.5015	93.4951	93.5852	93.4611	93.5146	93.4458	93.4991	93.3845	93.4611	93.4607	93.4064	93.2841	93.4726	93.5193	93.4895	93.4858	93.5012	93.2504	93.4769	93.4567	93.4551	93.473	93.6067	93.5171	93.5576	93.476	93.4771	93.4141	93.5306	93.5932	93.4982	93.4904	93.4125	93.4125	93.4308	93.4808	93.3979	93.4465	93.3574	93.3292	93.3207	93.4768	93.5062	93.494	93.4146	93.4758	93.3678
GCF_001874425.3	Species B1	93.5052	93.3835	93.4262	93.4848	93.473	93.498	93.4834	93.4574	93.4706	93.3922	93.418	93.4816	93.3005	93.4731	93.6547	93.5694	93.586	93.4054	93.2841	93.3517	93.4407	93.422	93.4958	93.4899	93.5873	93.5694	93.4451	93.4504	93.4724	93.5053	93.6035	93.5366	93.5202	93.3821	93.3821	93.5329	93.4557	93.4505	93.5007	93.3793	93.3789	93.3564	93.5306	93.6068	93.4539	93.329	93.3222	93.4192
GCA_017833155.1	Species B1	93.4848	93.4584	93.5352	93.5453	93.5287	93.5056	93.4436	93.5089	93.4944	93.5002	93.5974	93.4278	93.4161	93.5409	93.5365	93.5369	93.5421	93.5359	93.4942	93.4967	93.5156	93.5892	93.427	93.5009	93.4841	93.5916	93.547	93.5594	93.5002	93.543	93.5501	93.5509	93.5373	93.4811	93.4811	93.4531	93.6242	93.6132	93.5899	93.5265	93.5234	93.5107	93.495	93.498	93.5209	93.407	93.4223	93.4257
GCA_009827695.1	Species B1	93.4188	93.3899	93.4047	93.4133	93.3523	93.372	93.38	93.4406	93.4119	93.3555	93.3431	93.368	93.342	93.4594	93.4566	93.4566	93.4566	93.4373	93.3397	93.3865	93.3729	93.4191	93.3594	93.4049	93.4055	93.4424	93.4714	93.4804	93.4107	93.4541	93.4428	93.4681	93.4167	93.3096	93.3096	93.3982	93.4297	93.4397	93.4138	93.4292	93.4272	93.4206	93.3913	93.4027	93.4011	93.3457	93.3612	93.3788
GCF_025916195.1	Species B1	93.4579	93.4558	93.3633	93.3895	93.4273	93.5202	93.4071	93.4651	93.651	93.5096	93.55	93.4777	93.4191	93.6058	93.572	93.5737	93.5353	93.4285	93.4358	93.4947	93.4561	93.5072	93.5016	93.5711	93.5432	93.5587	93.4046	93.4098	93.5252	93.4568	93.6477	93.5922	93.6237	93.4253	93.4253	93.508	93.5406	93.5261	93.4812	93.542	93.5458	93.5265	93.5049	93.6152	93.4669	93.334	93.4387	93.5091
GCF_000507205.3	Species B1	93.3833	93.3681	93.3665	93.408	93.3233	93.4721	93.3925	93.4411	93.3898	93.2781	93.31	93.4467	93.3396	93.4112	93.4474	93.5039	93.3955	93.3716	93.2795	93.3508	93.3451	93.3354	93.3257	93.4357	93.4599	93.4106	93.3902	93.3831	93.3919	93.401	93.39	93.5504	93.4556	93.2004	93.2004	93.3628	93.2786	93.2738	93.4072	93.3945	93.378	93.354	93.3727	93.4072	93.3788	93.2597	93.2628	93.3647
GCF_900406265.2	Species B1	93.3834	93.4494	93.3585	93.4071	93.3601	93.4686	93.3337	93.464	93.3701	93.4155	93.4642	93.4249	93.2738	93.4159	93.4683	93.4618	93.4959	93.4468	93.3303	93.4782	93.4217	93.4597	93.4658	93.4981	93.429	93.5294	93.3529	93.357	93.2904	93.3862	93.4862	93.4879	93.4366	93.3775	93.3775	93.3358	93.4182	93.4976	93.4992	93.3914	93.4385	93.3762	93.3029	93.3467	93.3759	93.1652	93.2889	93.3584
GCF_001922145.1	Species B1	93.5071	93.3593	93.3459	93.3721	93.3791	93.5393	93.3849	93.4653	93.4442	93.4017	93.4896	93.504	93.2802	93.5478	93.4347	93.5173	93.4638	93.3732	93.3511	93.4019	93.4153	93.4638	93.4073	93.4443	93.5665	93.6184	93.3567	93.3664	93.5086	93.4514	93.563	93.5682	93.6381	93.3835	93.3835	93.4931	93.4486	93.4388	93.4585	93.3811	93.3682	93.3512	93.5011	93.4222	93.3649	93.1983	93.3353	93.4226
GCA_001956115.1	Species B1	93.4513	93.4232	93.406	93.4242	93.4581	93.4616	93.3625	93.5011	93.4167	93.4578	93.4919	93.4262	93.3156	93.4314	93.4823	93.483	93.4825	93.4111	93.3984	93.4311	93.467	93.4934	93.3828	93.5157	93.4679	93.5478	93.4093	93.4229	93.2212	93.3748	93.5246	93.5177	93.4674	93.4434	93.4434	93.4006	93.5688	93.5696	93.5639	93.4205	93.4183	93.4034	93.401	93.4358	93.4383	93.2581	93.4002	93.3948
GCF_001709135.1	Species B1	93.4886	93.5625	93.5144	93.5345	93.5874	93.5064	93.4833	93.5305	93.5087	93.4989	93.5671	93.4677	93.4835	93.5064	93.5709	93.5723	93.5707	93.6058	93.4151	93.5111	93.4498	93.5252	93.4956	93.5122	93.5134	93.5921	93.5111	93.5255	93.4896	93.5667	93.5945	93.5945	93.5422	93.485	93.485	93.5245	93.5755	93.5653	93.5545	93.5844	93.5919	93.5755	93.4441	93.4657	93.4618	93.3416	93.5405	93.5232
GCA_024213315.1	Species B1	93.3996	93.4174	93.3823	93.4025	93.4647	93.4465	93.3081	93.4483	93.457	93.3717	93.4237	93.4073	93.4006	93.4638	93.3972	93.3972	93.4014	93.4202	93.3702	93.4346	93.4047	93.4892	93.4017	93.4623	93.4248	93.4916	93.4562	93.4675	93.3734	93.4077	93.5231	93.5607	93.4533	93.4555	93.4555	93.4672	93.5461	93.5411	93.5208	93.4462	93.4441	93.4042	93.4018	93.4293	93.4379	93.265	93.4338	93.4291
GCA_001955935.1	Species B1	93.45	93.5027	93.4888	93.4951	93.4676	93.4553	93.3321	93.4597	93.427	93.4728	93.5099	93.4438	93.4476	93.4868	93.4973	93.498	93.4975	93.5047	93.4266	93.4713	93.4573	93.5356	93.4439	93.4646	93.4633	93.5654	93.4659	93.4813	93.4049	93.4865	93.526	93.4838	93.5107	93.4553	93.4553	93.4294	93.589	93.5762	93.5558	93.4499	93.4474	93.4322	93.3938	93.422	93.4251	93.3269	93.4709	93.487
GCF_001707685.1	Species B1	93.3074	93.5012	93.4327	93.4305	93.4063	93.4498	93.2369	93.4441	93.3974	93.3602	93.4171	93.4199	93.3423	93.5034	93.4263	93.4269	93.4315	93.3447	93.3282	93.4221	93.4454	93.4414	93.3701	93.4248	93.4538	93.5149	93.3642	93.3818	93.2411	93.4597	93.5106	93.4219	93.4731	93.2752	93.2752	93.2799	93.4811	93.4135	93.5654	93.3799	93.4189	93.4061	93.2129	93.3951	93.4025	93.2809	93.0825	93.1111
GCA_001272655.2	Species B1	93.426	93.504	93.4986	93.5122	93.2249	93.4596	93.3573	93.5276	93.4668	93.4444	93.4839	93.3543	93.361	93.4985	93.5649	93.5649	93.5692	93.4825	93.4019	93.1533	93.4422	93.4886	93.1123	93.4862	93.4369	93.5236	93.5141	93.5224	93.1554	93.1791	93.5686	93.5239	93.4827	93.4145	93.4145	93.5343	93.5583	93.555	93.4402	93.5386	93.5376	93.4729	93.4057	93.4509	93.4513	93.0944	93.3628	93.3765
GCF_029846295.1	Species B1	93.2815	93.5481	93.4436	93.4857	93.3386	93.5163	93.217	93.4684	93.4163	93.4525	93.4921	93.4524	93.3504	93.4573	93.5449	93.5221	93.5477	93.4871	93.375	93.5096	93.4602	93.4839	93.4561	93.461	93.4813	93.5829	93.432	93.4507	93.3742	93.439	93.5496	93.4038	93.4756	93.4382	93.4382	93.2491	93.5199	93.495	93.5696	93.442	93.4665	93.4444	93.2481	93.3145	93.3407	93.3708	93.3548	93.3305
GCA_000686825.1	Species B1	93.4786	93.4198	93.4935	93.5002	93.5435	93.5033	93.4665	93.4689	93.432	93.5338	93.5802	93.4423	93.4496	93.5059	93.5775	93.5775	93.5803	93.5896	93.4701	93.4287	93.5232	93.5727	93.5645	93.589	93.5437	93.658	93.5361	93.5447	93.452	93.5169	93.5999	93.6367	93.5205	93.5029	93.5029	93.5209	93.6363	93.6253	93.6075	93.5409	93.5395	93.493	93.5188	93.5281	93.533	93.4217	93.5156	93.5336
GCA_900116035.1	Species B1	93.4606	93.4076	93.4943	93.4889	93.5292	93.4777	93.4406	93.4554	93.4043	93.5328	93.5717	93.4146	93.4422	93.4809	93.5502	93.5502	93.558	93.5606	93.4646	93.4132	93.5202	93.5674	93.5479	93.5818	93.5198	93.6356	93.5205	93.5434	93.4315	93.4976	93.5794	93.6221	93.5077	93.5015	93.5015	93.499	93.636	93.6103	93.5979	93.5224	93.5266	93.4795	93.4985	93.5079	93.5233	93.4084	93.5118	93.516
GCF_018614975.1	Species C	69.6113	69.7418	69.6339	69.5378	69.4071	69.5679	69.6619	69.5678	69.5096	69.3346	69.7214	69.499	69.4459	69.5468	69.5819	69.5922	69.6119	69.3652	69.6625	69.4625	69.1189	69.3949	69.5238	69.2944	69.6433	69.6288	69.562	69.537	69.5176	69.6211	69.5488	69.6988	69.5217	69.643	69.643	69.5625	69.4693	69.5299	69.5553	69.5121	69.4825	69.5176	69.6347	69.6519	69.6531	69.7235	69.4021	69.58
[truncated: 109 more columns]

## Sheet: Table S5
		GCF_025720855.1	GCF_002894925.1	GCA_000307675.1	GCF_000809185.2	GCF_014905155.1	GCF_023374295.1	GCF_022649565.1	GCA_003428495.1	GCF_023586645.2	GCF_022813115.1	GCF_009650715.1	GCF_006274405.1	GCF_003971075.1	GCF_030264055.1	GCF_023586805.2	GCF_023586785.2	GCF_023586745.3	GCF_900454545.1	GCA_011066175.1	GCF_000943535.1	GCA_002376225.1	GCF_900109125.1	GCF_029453445.1	GCF_000955925.1	GCF_002893885.1	GCF_033439195.1	GCF_012933405.1	GCF_000265445.1	GCF_019852195.1	GCF_000735775.1	GCF_000785455.1	GCF_000597985.1	GCF_024584565.1	GCA_902399875.1	GCA_003437195.1	GCF_022492955.1	GCF_030412275.1	GCF_030412155.1	GCF_030412135.1	GCF_030412235.1	GCF_030412145.1	GCF_030412175.1	GCF_030122785.1	GCF_020181695.1	GCA_011800295.1	GCF_003813765.1	GCF_903797665.1	GCF_000217775.1
		Species A2	Species A2	Species A2	Species A2	Species A2	Species A2	Species A2	Species A2	Species A2	Species A2	Species A2	Species A2	Species A2	Species A2	Species A2	Species A2	Species A2	Species A2	Species A2	Species A2	Species A2	Species A2	Species A2	Species A2	Species A2	Species A2	Species A2	Species A2	Species A2	Species A2	Species A2	Species A2	Species A2	Species A2	Species A2	Species A2	Species A2	Species A2	Species A2	Species A2	Species A2	Species A2	Species A2	Species A2	Species A2	Species A2	Species A2	Species A2
GCF_025720855.1	Species A2	0.990204	0.894469	0.878125	0.841815	0.866234	0.700378	0.717445	0.899871	0.709155	0.882601	0.837521	0.707566	0.888211	0.707757	0.721781	0.709062	0.719913	0.875333	0.880989	0.850257	0.896186	0.900913	0.825176	0.8509	0.711689	0.717469	0.892072	0.887672	0.695685	0.830513	0.71231	0.708706	0.696001	0.818123	0.818123	0.70688	0.889964	0.892204	0.883579	0.881243	0.876822	0.85188	0.715543	0.722294	0.90836	0.882172	0.840091	0.674962
GCF_002894925.1	Species A2	0.895267	0.999797	0.897111	0.836571	0.805013	0.910767	0.89842	0.919263	0.903744	0.823506	0.837794	0.894826	0.848734	0.905775	0.897179	0.905065	0.893802	0.822539	0.898068	0.81394	0.91062	0.882513	0.836835	0.829896	0.898747	0.909809	0.89989	0.896778	0.860332	0.797837	0.906035	0.895516	0.887408	0.82108	0.82108	0.901634	0.824842	0.854845	0.858348	0.849075	0.846736	0.810503	0.897683	0.911165	0.904885	0.852472	0.791679	0.862965
GCA_000307675.1	Species A2	0.878125	0.897111	1	0.957193	0.893443	0.912541	0.913544	0.89773	0.889215	0.890142	0.835197	0.882748	0.895359	0.893634	0.900464	0.900464	0.899527	0.894129	0.874384	0.873126	0.895435	0.895811	0.875959	0.88878	0.894104	0.905284	0.898198	0.894389	0.871931	0.87596	0.897254	0.885134	0.882913	0.812466	0.812466	0.89363	0.883593	0.885423	0.887059	0.874806	0.875656	0.850919	0.889256	0.901497	0.891397	0.881751	0.852761	0.855957
GCF_000809185.2	Species A2	0.84339	0.842179	0.957193	0.99723	0.838245	0.871862	0.872803	0.911671	0.845445	0.831169	0.841918	0.839389	0.856719	0.853312	0.85312	0.856915	0.850648	0.865122	0.88678	0.771251	0.910526	0.891949	0.780795	0.719722	0.851297	0.86634	0.912945	0.908448	0.823631	0.795609	0.8578	0.846382	0.842995	0.817019	0.817019	0.84639	0.840298	0.868348	0.873784	0.862699	0.856862	0.826672	0.848247	0.861815	0.905259	0.85192	0.79033	0.814963
GCF_014905155.1	Species A2	0.866042	0.808705	0.893443	0.833253	0.998508	0.887034	0.899645	0.883568	0.865499	0.757903	0.821519	0.862168	0.809789	0.871178	0.874637	0.881031	0.869691	0.802883	0.869086	0.769478	0.886924	0.833495	0.829048	0.80968	0.873051	0.887682	0.879043	0.87537	0.860816	0.848033	0.871447	0.873645	0.860086	0.801622	0.801622	0.879085	0.777885	0.826091	0.824651	0.820288	0.811528	0.78443	0.875858	0.887105	0.893222	0.843509	0.724431	0.834786
GCF_023374295.1	Species A2	0.710133	0.908944	0.912541	0.875463	0.888587	0.996762	0.718067	0.919859	0.718067	0.890061	0.847695	0.714001	0.9058	0.724421	0.735609	0.72652	0.742765	0.910766	0.897685	0.869899	0.92472	0.919677	0.849073	0.86676	0.733017	0.732255	0.913061	0.908116	0.701183	0.857676	0.719733	0.711986	0.716542	0.835222	0.835222	0.723357	0.904437	0.906517	0.907577	0.902175	0.90168	0.875217	0.728248	0.739135	0.916443	0.89869	0.85761	0.693035
GCF_022649565.1	Species A2	0.70801	0.89862	0.913544	0.871025	0.90463	0.72326	0.997831	0.905227	0.707513	0.876621	0.83618	0.704159	0.891302	0.716484	0.730535	0.715183	0.723074	0.901918	0.882267	0.855894	0.906375	0.904672	0.839047	0.857256	0.712236	0.718834	0.903632	0.898784	0.704204	0.844617	0.714657	0.712396	0.700216	0.818956	0.818956	0.716701	0.889704	0.892546	0.892411	0.885272	0.883785	0.859891	0.723546	0.725065	0.911898	0.884983	0.852799	0.683564
GCA_003428495.1	Species A2	0.899871	0.919263	0.89773	0.911671	0.883568	0.919859	0.905227	0.998587	0.929194	0.913337	0.84757	0.915747	0.920987	0.929034	0.917179	0.917179	0.915592	0.89996	0.898488	0.89332	0.923459	0.916037	0.897727	0.91619	0.918532	0.929603	0.90728	0.901568	0.884843	0.896782	0.918771	0.904733	0.90532	0.823695	0.823695	0.905253	0.905445	0.907121	0.909182	0.899603	0.900894	0.874675	0.909416	0.92365	0.912654	0.898505	0.871696	0.876361
GCF_023586645.2	Species A2	0.708958	0.904748	0.889215	0.852384	0.867424	0.716062	0.706919	0.929194	0.996025	0.88867	0.84673	0.724043	0.919921	0.731923	0.722978	0.721177	0.719896	0.894888	0.892115	0.860318	0.916992	0.914	0.843006	0.863772	0.727218	0.733667	0.901976	0.897706	0.69704	0.846266	0.715446	0.709601	0.703496	0.824152	0.824152	0.707564	0.893951	0.896607	0.896271	0.894182	0.89329	0.867304	0.712148	0.718697	0.906722	0.890268	0.851965	0.693573
GCF_022813115.1	Species A2	0.87888	0.834263	0.890142	0.832349	0.757903	0.885484	0.876621	0.913337	0.887881	1	0.914148	0.879812	0.841153	0.894108	0.892641	0.893634	0.887941	0.834909	0.888737	0.758901	0.912649	0.860177	0.817445	0.820239	0.888029	0.893507	0.899284	0.897596	0.846866	0.834557	0.888403	0.874533	0.866497	0.828998	0.828998	0.875579	0.817455	0.856607	0.861824	0.8517	0.845883	0.812186	0.886566	0.891313	0.904976	0.847878	0.749171	0.843824
GCF_009650715.1	Species A2	0.837521	0.837605	0.835197	0.842105	0.821338	0.847695	0.83618	0.84757	0.84673	0.914892	1	0.840067	0.844486	0.850581	0.849274	0.849085	0.847885	0.838559	0.828799	0.821787	0.850541	0.853534	0.832706	0.846414	0.85057	0.850614	0.836533	0.818055	0.818595	0.826762	0.844054	0.836401	0.825453	0.784	0.784	0.837327	0.844682	0.845483	0.837318	0.829418	0.828702	0.804878	0.845468	0.849581	0.840331	0.829032	0.803137	0.809145
GCF_006274405.1	Species A2	0.70443	0.897219	0.882748	0.846873	0.860639	0.716989	0.701996	0.915747	0.726017	0.880791	0.840067	0.995686	0.951171	0.741508	0.724652	0.718887	0.717419	0.88534	0.88484	0.855428	0.910222	0.900675	0.837663	0.85638	0.712568	0.722134	0.897134	0.892518	0.685638	0.83393	0.709806	0.701309	0.702925	0.815102	0.815102	0.698284	0.884585	0.888208	0.897955	0.886086	0.885191	0.859422	0.709564	0.710471	0.896558	0.880586	0.842684	0.687191
GCF_003971075.1	Species A2	0.888801	0.842327	0.895359	0.847226	0.807294	0.907	0.891105	0.920987	0.919921	0.832497	0.845234	0.951171	0.999802	0.940482	0.898782	0.905171	0.89704	0.836155	0.893759	0.809723	0.915164	0.862557	0.837778	0.836512	0.905517	0.909654	0.910309	0.907395	0.867881	0.831893	0.89913	0.887835	0.891661	0.82402	0.82402	0.896238	0.763048	0.833151	0.823133	0.82592	0.821818	0.784093	0.891987	0.903618	0.902629	0.847998	0.794291	0.8693
GCF_030264055.1	Species A2	0.712735	0.904559	0.893634	0.855313	0.873313	0.734339	0.714286	0.929034	0.735533	0.896696	0.850581	0.734735	0.939082	0.995546	0.721689	0.725124	0.729473	0.900821	0.903296	0.872516	0.922726	0.91935	0.85207	0.870037	0.720113	0.738748	0.912935	0.908585	0.698671	0.851444	0.721975	0.7122	0.715762	0.823838	0.823838	0.712353	0.898885	0.901969	0.901827	0.906418	0.906126	0.87875	0.714158	0.731894	0.909145	0.898758	0.854201	0.686481
GCF_023586805.2	Species A2	0.72337	0.899606	0.900464	0.855117	0.872118	0.731771	0.726946	0.917179	0.722178	0.885291	0.849274	0.7167	0.899581	0.728154	0.997379	0.774194	0.783694	0.919924	0.902015	0.86522	0.917408	0.917405	0.836025	0.853962	0.728262	0.735769	0.908639	0.904313	0.702671	0.85126	0.730944	0.715497	0.712685	0.827083	0.827083	0.720856	0.893788	0.903678	0.901733	0.896996	0.896695	0.871775	0.721396	0.729139	0.912417	0.896525	0.847292	0.701271
GCF_023586785.2	Species A2	0.70787	0.902841	0.900464	0.859311	0.882387	0.729954	0.713588	0.917179	0.715372	0.898202	0.849085	0.710338	0.90537	0.722093	0.777621	0.997379	0.775843	0.926722	0.902015	0.877196	0.917408	0.917607	0.847577	0.862387	0.726247	0.727897	0.908639	0.904115	0.70422	0.849887	0.717415	0.718092	0.707131	0.827083	0.827083	0.719856	0.899198	0.900872	0.902935	0.897988	0.897489	0.871583	0.715645	0.728133	0.912417	0.897306	0.854591	0.694337
GCF_023586745.3	Species A2	0.718325	0.89683	0.899527	0.850249	0.870465	0.742967	0.721083	0.915592	0.731888	0.884768	0.847885	0.709677	0.899033	0.725842	0.777453	0.77081	0.996985	0.920942	0.900878	0.863164	0.915986	0.916625	0.838123	0.854882	0.729779	0.729618	0.907682	0.902772	0.694114	0.845506	0.728226	0.715424	0.706278	0.826111	0.826111	0.719976	0.891246	0.898919	0.90158	0.896654	0.893975	0.868403	0.719335	0.727638	0.911058	0.896579	0.847607	0.69699
GCF_900454545.1	Species A2	0.873164	0.823942	0.894129	0.865122	0.792888	0.911968	0.900138	0.89996	0.894094	0.82171	0.837436	0.883959	0.839917	0.900821	0.918924	0.926522	0.917748	0.996232	0.882728	0.789289	0.901796	0.859854	0.841717	0.848304	0.894484	0.90021	0.904353	0.899489	0.866635	0.850029	0.89167	0.888163	0.872713	0.813289	0.813289	0.894199	0.80791	0.845924	0.841248	0.836971	0.834843	0.800688	0.895467	0.89978	0.894695	0.843614	0.760362	0.862711
GCA_011066175.1	Species A2	0.880989	0.898068	0.874384	0.88678	0.869086	0.897685	0.882267	0.898488	0.892115	0.888737	0.828799	0.88484	0.893759	0.903296	0.902015	0.902015	0.900878	0.882728	0.999032	0.87826	0.892763	0.893012	0.869757	0.887163	0.887946	0.896954	0.88256	0.880163	0.870919	0.872056	0.888713	0.879413	0.885	0.808846	0.808846	0.882618	0.884328	0.884785	0.880927	0.883879	0.885128	0.862349	0.884159	0.893579	0.886096	0.880168	0.857197	0.861352
GCF_000943535.1	Species A2	0.849676	0.818074	0.873126	0.765804	0.7691	0.864785	0.852204	0.89332	0.857394	0.761029	0.822523	0.848262	0.824696	0.866024	0.864239	0.870325	0.864144	0.794547	0.87826	0.999617	0.885487	0.829622	0.789162	0.75823	0.855573	0.857789	0.878526	0.874227	0.855175	0.823237	0.859418	0.844285	0.839614	0.801095	0.801095	0.849547	0.785986	0.817649	0.822244	0.82287	0.816125	0.791741	0.846132	0.858459	0.876816	0.84502	0.712801	0.819078
GCA_002376225.1	Species A2	0.896186	0.91062	0.895435	0.910526	0.886924	0.92472	0.906375	0.923459	0.916992	0.912649	0.850541	0.910222	0.915164	0.922726	0.917408	0.917408	0.915986	0.901796	0.892763	0.885487	1	0.939607	0.919956	0.941104	0.944657	0.941347	0.913585	0.910146	0.891602	0.903933	0.925676	0.909147	0.910127	0.830666	0.830666	0.909893	0.914832	0.916144	0.917841	0.909146	0.910887	0.882527	0.917786	0.93252	0.922763	0.906269	0.863896	0.869247
GCF_900109125.1	Species A2	0.901112	0.886756	0.895811	0.894942	0.827493	0.919677	0.904672	0.916037	0.914	0.860971	0.854477	0.900675	0.859366	0.91935	0.917405	0.917607	0.916625	0.858256	0.893012	0.821383	0.939607	1	0.887019	0.912207	0.936676	0.932836	0.913683	0.910532	0.894584	0.881944	0.926258	0.910759	0.908532	0.833754	0.833754	0.908891	0.860032	0.849074	0.837954	0.835463	0.837481	0.810119	0.922528	0.931308	0.922022	0.884315	0.818426	0.877598
GCF_029453445.1	Species A2	0.822666	0.842136	0.875959	0.77517	0.83112	0.835148	0.838079	0.897727	0.840867	0.821883	0.83289	0.825109	0.848444	0.841083	0.839158	0.841703	0.838123	0.841523	0.869757	0.799275	0.919956	0.889758	0.998858	0.81169	0.868689	0.866608	0.893745	0.888825	0.831091	0.841052	0.845294	0.832881	0.828098	0.811249	0.811249	0.833252	0.841655	0.845405	0.872738	0.864766	0.860393	0.834597	0.840381	0.847116	0.897238	0.857766	0.792005	0.795955
GCF_000955925.1	Species A2	0.851691	0.835127	0.88878	0.716344	0.817586	0.858722	0.859042	0.91619	0.853615	0.818263	0.846789	0.846291	0.849225	0.860589	0.84654	0.853962	0.849875	0.850691	0.887163	0.751783	0.941104	0.916216	0.816756	0.9998	0.891429	0.89295	0.910081	0.906956	0.82277	0.800663	0.861075	0.861483	0.852068	0.828633	0.828633	0.861321	0.841276	0.878628	0.886275	0.877183	0.872717	0.837325	0.864049	0.878718	0.930062	0.862056	0.780157	0.808511
GCF_002893885.1	Species A2	0.714073	0.895311	0.894104	0.853892	0.874988	0.725144	0.707852	0.918532	0.714214	0.892992	0.85057	0.713959	0.903921	0.722132	0.721008	0.733098	0.727968	0.892286	0.887946	0.859301	0.944657	0.936676	0.877495	0.901654	0.996173	0.751942	0.912364	0.90783	0.705427	0.857899	0.728759	0.72292	0.72383	0.834362	0.834362	0.72869	0.909164	0.910439	0.913897	0.906659	0.904186	0.877706	0.728174	0.732998	0.920906	0.901942	0.853029	0.695928
GCF_033439195.1	Species A2	0.716673	0.908392	0.905284	0.86594	0.890204	0.729019	0.719633	0.929603	0.732866	0.896689	0.850614	0.713177	0.910054	0.735511	0.726887	0.727291	0.727401	0.898409	0.896954	0.861327	0.941347	0.932836	0.876801	0.901587	0.758398	0.995352	0.918892	0.914127	0.712403	0.861097	0.723946	0.728544	0.7324	0.834004	0.834004	0.731331	0.906902	0.910186	0.911042	0.903027	0.902931	0.875675	0.73655	0.739494	0.927242	0.906959	0.860577	0.699576
GCF_012933405.1	Species A2	0.892072	0.89989	0.898198	0.912945	0.879043	0.913061	0.903632	0.90728	0.901976	0.899284	0.836533	0.897134	0.910309	0.912935	0.908639	0.908639	0.907682	0.904353	0.88256	0.878526	0.913585	0.913683	0.893745	0.910081	0.912364	0.918892	0.999607	0.980123	0.892543	0.896291	0.916974	0.901764	0.890608	0.824323	0.824323	0.907996	0.898892	0.900148	0.899812	0.897504	0.898579	0.872385	0.910319	0.921196	0.910769	0.89973	0.864706	0.870053
GCF_000265445.1	Species A2	0.887672	0.896579	0.894389	0.908448	0.87556	0.908116	0.898784	0.901568	0.897706	0.898183	0.824371	0.892518	0.907395	0.908585	0.904313	0.904115	0.902772	0.899685	0.880163	0.874227	0.910146	0.910532	0.889017	0.906956	0.90783	0.914127	0.980123	1	0.888063	0.891548	0.91281	0.897114	0.886417	0.823724	0.823724	0.903708	0.897191	0.897259	0.89732	0.893484	0.895528	0.868568	0.906058	0.916832	0.908646	0.895763	0.861114	0.86757
GCF_019852195.1	Species A2	0.700458	0.865573	0.871931	0.827851	0.857462	0.701377	0.700756	0.884843	0.692618	0.847629	0.818595	0.693468	0.870949	0.705848	0.712544	0.709253	0.713444	0.869899	0.870919	0.851401	0.891602	0.894778	0.829209	0.830668	0.710071	0.715891	0.892543	0.888063	0.994415	0.869852	0.71358	0.692418	0.703764	0.812247	0.812247	0.714615	0.861432	0.868226	0.871188	0.881227	0.878825	0.853704	0.703372	0.71441	0.891605	0.899212	0.827975	0.677288
GCF_000735775.1	Species A2	0.827613	0.798033	0.87596	0.801049	0.844637	0.850015	0.843841	0.896782	0.840035	0.840162	0.826762	0.827546	0.841216	0.843781	0.849299	0.847142	0.846681	0.856059	0.872056	0.818269	0.903933	0.896836	0.850581	0.806518	0.853587	0.856386	0.896291	0.891741	0.875318	0.99351	0.859584	0.845049	0.839992	0.8179	0.8179	0.843887	0.839068	0.822543	0.820503	0.819988	0.817497	0.794975	0.84631	0.860584	0.904237	0.908676	0.810775	0.801463
GCF_000785455.1	Species A2	0.716688	0.908262	0.897254	0.8538	0.872417	0.72924	0.718051	0.918771	0.718052	0.886016	0.844054	0.704629	0.90113	0.715904	0.739223	0.729531	0.733065	0.895274	0.888713	0.864137	0.925676	0.926258	0.846078	0.864289	0.727346	0.727181	0.916974	0.91281	0.709896	0.858798	0.994742	0.739356	0.714541	0.843604	0.843604	0.725343	0.906573	0.908251	0.912319	0.903892	0.903796	0.876506	0.723861	0.735887	0.925926	0.908007	0.852938	0.681454
GCF_000597985.1	Species A2	0.707132	0.893915	0.885134	0.846184	0.874988	0.714386	0.712791	0.904733	0.709799	0.877286	0.836401	0.70682	0.885858	0.717	0.729069	0.722084	0.722599	0.88658	0.879413	0.848561	0.909147	0.910759	0.84432	0.867243	0.733692	0.733939	0.901764	0.897114	0.699895	0.85301	0.745753	0.997036	0.719756	0.837317	0.837317	0.734039	0.894951	0.89482	0.899048	0.891048	0.888976	0.863953	0.738785	0.727182	0.923622	0.892218	0.848854	0.693181
GCF_024584565.1	Species A2	0.697761	0.887209	0.882913	0.843388	0.862756	0.720914	0.696096	0.90532	0.699754	0.868061	0.825453	0.706446	0.888321	0.726893	0.716652	0.705544	0.716974	0.873893	0.885	0.844058	0.910127	0.908532	0.832338	0.856805	0.732355	0.736372	0.890608	0.886417	0.699381	0.84308	0.713747	0.718382	0.979114	0.815217	0.815217	0.713822	0.891058	0.891913	0.897102	0.899512	0.897852	0.873851	0.713435	0.731828	0.900998	0.893053	0.842364	0.687779
GCA_902399875.1	Species A2	0.818123	0.82108	0.812466	0.817019	0.801622	0.835222	0.818956	0.823695	0.824152	0.828998	0.784	0.815102	0.82402	0.823838	0.827083	0.827083	0.826111	0.813289	0.808846	0.801095	0.830666	0.833754	0.811249	0.828633	0.834362	0.834004	0.824323	0.823724	0.812247	0.8179	0.843604	0.837317	0.815217	0.999651	0.999651	0.856056	0.826188	0.826419	0.820751	0.818048	0.817327	0.792402	0.836173	0.83601	0.827917	0.816012	0.787662	0.791431
GCA_003437195.1	Species A2	0.818123	0.82108	0.812466	0.817019	0.801622	0.835222	0.818956	0.823695	0.824152	0.828998	0.784	0.815102	0.82402	0.823838	0.827083	0.827083	0.826111	0.813289	0.808846	0.801095	0.830666	0.833754	0.811249	0.828633	0.834362	0.834004	0.824323	0.823724	0.812247	0.8179	0.843604	0.837317	0.815217	0.999651	0.999651	0.856056	0.826188	0.826419	0.820751	0.818048	0.817327	0.792402	0.836173	0.83601	0.827917	0.816012	0.787662	0.791431
GCF_022492955.1	Species A2	0.711808	0.899428	0.89363	0.851738	0.882353	0.72516	0.72125	0.905253	0.708358	0.880701	0.837327	0.70144	0.89505	0.712153	0.727455	0.724655	0.720176	0.893009	0.882618	0.85539	0.909893	0.908891	0.839468	0.867091	0.72789	0.726527	0.907996	0.903708	0.713655	0.846805	0.720136	0.73879	0.711067	0.856056	0.856056	0.996232	0.890877	0.892136	0.894784	0.888583	0.886308	0.860936	0.724233	0.737746	0.917069	0.890955	0.853821	0.683547
GCF_030412275.1	Species A2	0.888384	0.829665	0.883593	0.832953	0.774032	0.905641	0.891091	0.905445	0.89236	0.803633	0.84487	0.882411	0.774757	0.901496	0.892585	0.899399	0.889645	0.817649	0.884328	0.770762	0.914832	0.860032	0.83562	0.831306	0.909765	0.909109	0.898892	0.897191	0.862972	0.836144	0.902358	0.896538	0.889875	0.826188	0.826188	0.892268	0.999801	0.901465	0.872847	0.832956	0.828648	0.79173	0.902227	0.907654	0.90503	0.840839	0.761268	0.866718
GCF_030412155.1	Species A2	0.89339	0.852232	0.885423	0.868546	0.823586	0.909127	0.893339	0.907121	0.897005	0.860952	0.845858	0.886824	0.830769	0.904781	0.901874	0.903478	0.897718	0.856461	0.884785	0.820773	0.916144	0.857887	0.847352	0.872245	0.913845	0.911992	0.900148	0.897456	0.869959	0.819033	0.905441	0.8974	0.893688	0.826419	0.826419	0.89492	0.895686	0.999402	0.809761	0.758281	0.736333	0.750407	0.905058	0.910929	0.905496	0.869236	0.816506	0.871372
GCF_030412135.1	Species A2	0.883184	0.861161	0.887059	0.872594	0.837747	0.908379	0.892213	0.909182	0.896072	0.858666	0.836756	0.899141	0.828092	0.903032	0.899329	0.904337	0.896179	0.858136	0.880927	0.825366	0.917841	0.852367	0.868846	0.880494	0.914898	0.912446	0.899812	0.89732	0.870996	0.818944	0.90951	0.899841	0.897891	0.820751	0.820751	0.895579	0.87205	0.822311	0.999602	0.763744	0.780079	0.712276	0.897231	0.911382	0.905947	0.871447	0.819666	0.86532
GCF_030412235.1	Species A2	0.878897	0.855836	0.874806	0.860538	0.822957	0.90297	0.884487	0.899603	0.896151	0.847987	0.828489	0.886086	0.828473	0.90761	0.894617	0.898979	0.892695	0.853294	0.883879	0.824223	0.909146	0.848341	0.861876	0.870869	0.907055	0.904615	0.897504	0.893484	0.880084	0.820953	0.902502	0.892422	0.901854	0.818048	0.818048	0.889566	0.832956	0.76735	0.769261	0.999805	0.864897	0.870109	0.892422	0.903385	0.897516	0.869657	0.807071	0.856601
GCF_030412145.1	Species A2	0.878388	0.850916	0.875656	0.856665	0.823934	0.904861	0.884374	0.900894	0.896443	0.848034	0.8274	0.88754	0.824177	0.908313	0.8961	0.900466	0.89239	0.847441	0.885128	0.818832	0.910887	0.851562	0.856537	0.866792	0.908352	0.905514	0.898579	0.895528	0.878444	0.817111	0.901411	0.892906	0.902148	0.817327	0.817327	0.889654	0.828845	0.741267	0.780276	0.858454	0.999805	0.848933	0.891926	0.904677	0.898982	0.870493	0.803293	0.855517
GCF_030412175.1	Species A2	0.854159	0.835409	0.850919	0.835639	0.80241	0.878303	0.861225	0.874675	0.868642	0.820158	0.804517	0.864362	0.797253	0.881837	0.87293	0.872353	0.87071	0.819979	0.862349	0.800563	0.882527	0.819738	0.837218	0.843457	0.880978	0.878951	0.872385	0.868568	0.858148	0.799475	0.875542	0.86605	0.876505	0.792402	0.792402	0.863419	0.800919	0.765151	0.726055	0.876362	0.862589	0.999816	0.865454	0.878016	0.872613	0.843167	0.78364	0.833948
GCF_030122785.1	Species A2	0.717889	0.895496	0.889256	0.846479	0.879481	0.737584	0.723546	0.909416	0.718842	0.892037	0.845468	0.707217	0.891202	0.716542	0.729923	0.724172	0.723097	0.8935	0.884159	0.850961	0.917786	0.922528	0.849051	0.874309	0.732534	0.73516	0.910319	0.906058	0.708135	0.853642	0.727038	0.732895	0.714801	0.836173	0.836173	0.729347	0.900059	0.902889	0.89664	0.890861	0.889388	0.863748	0.994928	0.770023	0.964108	0.926225	0.850822	0.691185
GCF_020181695.1	Species A2	0.722691	0.909752	0.901497	0.860618	0.890587	0.734093	0.719889	0.92365	0.716099	0.897065	0.849581	0.716427	0.903618	0.725439	0.734575	0.724107	0.728844	0.898383	0.893579	0.866693	0.93252	0.931308	0.854741	0.889735	0.748089	0.743928	0.921196	0.916832	0.709578	0.867241	0.729032	0.726385	0.726084	0.83601	0.83601	0.731756	0.905853	0.908527	0.910782	0.902198	0.901704	0.875324	0.764677	0.994975	0.978956	0.939468	0.85317	0.693144
GCA_011800295.1	Species A2	0.90836	0.904885	0.891397	0.905259	0.893222	0.916443	0.911898	0.912654	0.906722	0.904976	0.840331	0.896558	0.902629	0.909145	0.912417	0.912417	0.911058	0.894695	0.886096	0.876816	0.922763	0.922022	0.897238	0.930062	0.920906	0.927242	0.910769	0.908646	0.891605	0.904237	0.925926	0.923622	0.900998	0.827917	0.827917	0.917069	0.90503	0.905496	0.905947	0.897516	0.898982	0.872613	0.964108	0.978956	0.999412	0.934027	0.853568	0.8585
GCF_003813765.1	Species A2	0.881979	0.858737	0.881751	0.858884	0.850085	0.898298	0.882665	0.898505	0.890461	0.85192	0.829581	0.876348	0.859988	0.898562	0.891839	0.897501	0.890535	0.852135	0.880168	0.843117	0.906269	0.884705	0.855489	0.86497	0.902722	0.906763	0.89973	0.895379	0.901089	0.908296	0.905074	0.892605	0.891515	0.816012	0.816012	0.890955	0.849961	0.870207	0.87591	0.872923	0.871647	0.843353	0.926033	0.939078	0.934027	1	0.802161	0.848338
GCF_903797665.1	Species A2	0.841796	0.794183	0.852761	0.782907	0.72924	0.856263	0.847857	0.871696	0.853682	0.751633	0.803858	0.841547	0.797526	0.853816	0.848252	0.854591	0.847032	0.768938	0.857197	0.712426	0.863896	0.823608	0.783786	0.770407	0.853221	0.861346	0.864706	0.860168	0.824095	0.807408	0.851784	0.848093	0.841608	0.787662	0.787662	0.855155	0.774064	0.827968	0.820811	0.810852	0.808213	0.775735	0.849688	0.851252	0.853568	0.800671	0.999817	0.971129
GCF_000217775.1	Species A2	0.682941	0.861999	0.855957	0.819544	0.835157	0.699402	0.690424	0.876361	0.696442	0.85009	0.809145	0.695363	0.868727	0.698639	0.700693	0.698767	0.707376	0.863476	0.861352	0.824711	0.869247	0.877406	0.807941	0.82212	0.701511	0.704396	0.870053	0.867381	0.676732	0.808778	0.698042	0.693944	0.686072	0.791431	0.791431	0.690044	0.866143	0.869457	0.864172	0.854327	0.854568	0.832105	0.68872	0.69949	0.8585	0.849645	0.970026	0.997235
GCA_015159715.1	Species A2	0.793882	0.80382	0.793712	0.804908	0.784186	0.806955	0.801834	0.810618	0.80513	0.801617	0.750315	0.797855	0.81052	0.803603	0.806374	0.806374	0.805121	0.804701	0.798811	0.783652	0.801822	0.809892	0.793026	0.801028	0.804058	0.810623	0.805211	0.801895	0.787978	0.789263	0.801391	0.799365	0.795016	0.7343	0.7343	0.806186	0.806872	0.809212	0.804178	0.795439	0.796137	0.776857	0.801825	0.802632	0.795111	0.79017	0.914627	0.918697
GCF_015710975.1	Species A2	0.681342	0.859009	0.849878	0.816059	0.829475	0.699031	0.6884	0.869274	0.694949	0.844381	0.801043	0.693696	0.861941	0.689827	0.702423	0.698784	0.698929	0.860129	0.853358	0.820321	0.862025	0.869748	0.806446	0.815366	0.699406	0.703423	0.86309	0.858759	0.680733	0.804291	0.694418	0.680706	0.687288	0.78509	0.78509	0.688587	0.861251	0.86626	0.859673	0.848982	0.848085	0.82794	0.688413	0.689556	0.850851	0.842174	0.957285	0.74663
GCF_015710815.1	Species A2	0.67889	0.852801	0.843855	0.810882	0.822179	0.693211	0.68572	0.862648	0.689766	0.838534	0.798532	0.687988	0.855227	0.692646	0.708226	0.693928	0.702075	0.854171	0.847125	0.814835	0.855468	0.862939	0.799555	0.80998	0.693979	0.696441	0.856578	0.852665	0.677612	0.800186	0.686522	0.683346	0.684062	0.78054	0.78054	0.694978	0.853379	0.857793	0.852568	0.843498	0.841848	0.821425	0.68462	0.691605	0.844591	0.836431	0.95147	0.737563
GCF_900454525.1	Species A2	0.857983	0.858218	0.854909	0.821388	0.834522	0.874073	0.86772	0.875842	0.871143	0.858525	0.806932	0.859448	0.864793	0.870085	0.865634	0.873136	0.863043	0.86126	0.859164	0.826519	0.867936	0.875541	0.832585	0.819565	0.871179	0.877997	0.868979	0.865177	0.843926	0.85088	0.867078	0.864355	0.855682	0.788899	0.788899	0.872602	0.863536	0.868567	0.864818	0.854222	0.852378	0.831293	0.866989	0.868613	0.856872	0.848428	0.971255	0.988123
GCF_029203955.1	Species A2	0.674834	0.861639	0.855607	0.821868	0.832963	0.696373	0.688768	0.876	0.686556	0.849359	0.807373	0.695041	0.864556	0.699855	0.707491	0.69767	0.696279	0.863502	0.85949	0.82343	0.868286	0.875698	0.811535	0.820046	0.693485	0.7139	0.869317	0.86551	0.687535	0.808626	0.698679	0.684276	0.685563	0.789318	0.789318	0.693351	0.865212	0.867567	0.862092	0.852269	0.850991	0.829003	0.686884	0.698587	0.857007	0.848179	0.970767	0.77106
GCF_022811565.1	Species A2	0.687749	0.858936	0.854852	0.824158	0.830367	0.709684	0.691245	0.875807	0.696883	0.845562	0.807373	0.694851	0.863792	0.701978	0.704602	0.702869	0.702432	0.861209	0.859112	0.8193	0.867891	0.875505	0.812658	0.827137	0.702531	0.703104	0.868937	0.865131	0.68809	0.816315	0.698486	0.694956	0.690871	0.788601	0.788601	0.69851	0.86368	0.867375	0.862283	0.852649	0.85175	0.829556	0.690864	0.702817	0.856817	0.847432	0.969112	0.747281
GCF_015845785.1	Species A2	0.8472	0.846682	0.848519	0.859781	0.802088	0.862177	0.856417	0.866603	0.859949	0.829927	0.799893	0.851834	0.849929	0.858422	0.861082	0.861082	0.859856	0.825472	0.851786	0.819918	0.857978	0.849406	0.822605	0.853033	0.858962	0.865683	0.858995	0.856581	0.839601	0.841608	0.856027	0.853456	0.848502	0.782462	0.782462	0.860647	0.848256	0.857953	0.854064	0.848184	0.849541	0.820938	0.855565	0.857197	0.847222	0.835163	0.926333	0.979146
GCA_020093165.1	Species A2	0.895575	0.884738	0.864791	0.877699	0.871081	0.895285	0.888083	0.892921	0.888146	0.88967	0.834153	0.884198	0.891767	0.897736	0.888933	0.888933	0.887614	0.875	0.877731	0.858687	0.897611	0.901495	0.872353	0.905452	0.893642	0.899712	0.883671	0.882433	0.860352	0.87042	0.892439	0.896802	0.87539	0.815203	0.815203	0.896708	0.892544	0.891823	0.888539	0.88616	0.887805	0.861661	0.901842	0.912347	0.904613	0.877796	0.847992	0.852325
GCA_020093005.1	Species A2	0.907709	0.891554	0.871686	0.886016	0.87841	0.901475	0.896754	0.901286	0.897242	0.897915	0.836559	0.892269	0.899853	0.906101	0.89829	0.89829	0.89696	0.883137	0.885961	0.86537	0.901714	0.91121	0.878794	0.910003	0.898834	0.905888	0.892338	0.888932	0.870358	0.8788	0.900812	0.906048	0.881323	0.819467	0.819467	0.903814	0.900265	0.900531	0.895481	0.895371	0.897216	0.870855	0.911018	0.92045	0.911661	0.885547	0.857574	0.862867
GCF_013346085.1	Species A2	0.901721	0.851888	0.869691	0.861887	0.831484	0.896395	0.891164	0.900158	0.892022	0.865721	0.831594	0.885734	0.801289	0.900613	0.88948	0.893227	0.888167	0.86329	0.885474	0.832085	0.898533	0.846025	0.850354	0.883155	0.893969	0.9008	0.890858	0.88572	0.862719	0.816542	0.895735	0.900234	0.874442	0.817149	0.817149	0.898973	0.802117	0.791176	0.773075	0.779825	0.780194	0.755631	0.906392	0.915535	0.90994	0.857361	0.825388	0.857547
GCF_013346005.1	Species A2	0.900749	0.852284	0.869691	0.852901	0.825984	0.894617	0.889409	0.899961	0.889085	0.862612	0.832148	0.882233	0.800898	0.899625	0.887509	0.890861	0.884032	0.859574	0.885281	0.831892	0.898533	0.862969	0.844606	0.877269	0.893181	0.90001	0.890663	0.88572	0.860256	0.811361	0.893957	0.899844	0.874054	0.816966	0.816966	0.897995	0.79016	0.791765	0.782873	0.781765	0.781553	0.750353	0.905034	0.914156	0.90994	0.856788	0.814857	0.855473
GCF_013346055.1	Species A2	0.900612	0.850988	0.869188	0.854549	0.826841	0.89389	0.890058	0.899428	0.889345	0.863274	0.830579	0.881913	0.796916	0.899289	0.886196	0.891713	0.884494	0.861024	0.884961	0.830069	0.897988	0.853402	0.845462	0.875968	0.892456	0.898885	0.890143	0.885398	0.859388	0.810318	0.893823	0.899707	0.873739	0.816334	0.816334	0.897664	0.796552	0.789144	0.775362	0.780535	0.773142	0.746539	0.90412	0.91342	0.909409	0.864318	0.819284	0.856308
GCF_013345925.1	Species A2	0.900962	0.843812	0.869523	0.855664	0.827534	0.894243	0.890406	0.899586	0.889694	0.863027	0.83107	0.882645	0.796837	0.899644	0.886545	0.892065	0.884843	0.861557	0.885303	0.827315	0.898351	0.854329	0.848276	0.874939	0.892808	0.89924	0.8901	0.885742	0.859714	0.811397	0.894176	0.900254	0.874078	0.816816	0.816816	0.898015	0.798628	0.792198	0.777821	0.782389	0.774607	0.746443	0.904471	0.91378	0.909763	0.85586	0.818464	0.85682
GCF_013346045.1	Species A2	0.901011	0.850163	0.869943	0.856864	0.82527	0.89508	0.889864	0.900227	0.889933	0.864613	0.831639	0.882685	0.794296	0.900089	0.887771	0.891321	0.884884	0.865891	0.884957	0.828481	0.898604	0.855735	0.841591	0.878508	0.893642	0.900474	0.891118	0.885978	0.859932	0.814474	0.894222	0.899912	0.873532	0.816824	0.816824	0.898454	0.801176	0.789448	0.772714	0.7785	0.774983	0.747738	0.905492	0.914426	0.910011	0.863914	0.817908	0.856658
GCF_013345675.1	Species A2	0.900875	0.844321	0.869439	0.855581	0.828024	0.894155	0.890319	0.899694	0.889998	0.862555	0.83044	0.882559	0.792659	0.899556	0.886261	0.891977	0.885149	0.862254	0.884831	0.826083	0.898261	0.854442	0.847045	0.876618	0.89272	0.899151	0.890208	0.885656	0.858875	0.811127	0.894087	0.899971	0.873218	0.816741	0.816741	0.897927	0.803253	0.790944	0.773631	0.778047	0.775308	0.745431	0.904383	0.91369	0.909869	0.856925	0.815755	0.856927
GCF_013345985.1	Species A2	0.900282	0.844053	0.87017	0.847507	0.818449	0.894139	0.889127	0.900671	0.889977	0.855893	0.831099	0.884477	0.795075	0.898556	0.887815	0.892551	0.884138	0.855353	0.885385	0.826764	0.899058	0.868579	0.834708	0.870103	0.892308	0.89835	0.891357	0.886408	0.856926	0.81064	0.892688	0.898202	0.873956	0.817382	0.817382	0.896349	0.79078	0.802983	0.782899	0.788002	0.785853	0.75771	0.904572	0.913498	0.910454	0.861459	0.808507	0.85593
GCF_013345725.1	Species A2	0.901469	0.857736	0.870195	0.858483	0.831578	0.895148	0.891296	0.900494	0.890391	0.858643	0.83187	0.882942	0.803517	0.900554	0.887442	0.892966	0.885737	0.864384	0.885214	0.83045	0.898876	0.860325	0.842791	0.878374	0.893512	0.899951	0.891184	0.886042	0.860556	0.818164	0.89508	0.900567	0.874757	0.817232	0.817232	0.898718	0.806904	0.794389	0.778235	0.794255	0.783758	0.756624	0.905173	0.9145	0.910276	0.862633	0.820021	0.857844
GCF_013346015.1	Species A2	0.901877	0.859347	0.869834	0.861442	0.835784	0.896354	0.891122	0.900118	0.892371	0.868196	0.831346	0.885689	0.808049	0.900573	0.889634	0.893185	0.888123	0.864606	0.885623	0.833942	0.898897	0.852666	0.850489	0.88252	0.893927	0.90076	0.890426	0.88587	0.863425	0.820311	0.895891	0.900391	0.874587	0.817265	0.817265	0.898934	0.809491	0.799333	0.773574	0.791578	0.789239	0.761384	0.906356	0.915501	0.910099	0.863615	0.824005	0.85787
GCF_019749095.1	Species A2	0.882878	0.867173	0.86743	0.856698	0.817442	0.873916	0.870732	0.897176	0.869557	0.816358	0.83063	0.8613	0.867744	0.876737	0.868043	0.87001	0.867943	0.831171	0.882977	0.800422	0.896691	0.863431	0.824845	0.869667	0.869189	0.87911	0.88891	0.88418	0.842941	0.852522	0.87228	0.877811	0.851834	0.815864	0.815864	0.876512	0.848094	0.846387	0.836314	0.849376	0.856396	0.812371	0.883127	0.893078	0.907945	0.87307	0.79366	0.838255
GCF_019749075.1	Species A2	0.899156	0.84541	0.868543	0.826994	0.80428	0.892811	0.888608	0.897557	0.888085	0.786574	0.832949	0.880668	0.849956	0.898205	0.880598	0.890442	0.87871	0.834798	0.883914	0.789181	0.897889	0.868693	0.827626	0.849251	0.890791	0.897408	0.889667	0.885509	0.850629	0.850738	0.892547	0.899025	0.872118	0.817234	0.817234	0.896397	0.832175	0.855325	0.85854	0.864226	0.855564	0.821116	0.903051	0.912326	0.909303	0.836974	0.784715	0.856067
GCF_019749165.1	Species A2	0.903376	0.868673	0.867546	0.867921	0.832671	0.897299	0.892652	0.897706	0.892732	0.853098	0.832196	0.886258	0.864939	0.9021	0.892168	0.894333	0.889871	0.833415	0.883102	0.813153	0.897234	0.857845	0.85228	0.886626	0.89468	0.901891	0.888651	0.884887	0.864032	0.87178	0.896443	0.902094	0.87615	0.81686	0.81686	0.899668	0.856808	0.870561	0.87181	0.866905	0.868714	0.842551	0.906873	0.9162	0.908473	0.84878	0.79786	0.859428
GCF_019749115.1	Species A2	0.900999	0.850888	0.867321	0.870421	0.819033	0.897054	0.892023	0.897461	0.891319	0.846288	0.831444	0.884664	0.865297	0.901655	0.886223	0.893697	0.885114	0.828911	0.882291	0.824645	0.896781	0.870984	0.836391	0.888932	0.894044	0.901644	0.889191	0.883685	0.858709	0.873851	0.896199	0.901655	0.875532	0.815756	0.815756	0.898644	0.847981	0.856249	0.867084	0.85894	0.851637	0.838958	0.90508	0.915947	0.907062	0.857715	0.79092	0.85451
GCF_003052505.1	Species A2	0.855589	0.82379	0.884415	0.744061	0.786458	0.865903	0.852833	0.91475	0.862124	0.796836	0.841285	0.849792	0.839626	0.86355	0.853502	0.85892	0.85282	0.839885	0.890462	0.728623	0.915122	0.880289	0.78316	0.757987	0.860094	0.864175	0.906083	0.903168	0.819233	0.793558	0.86725	0.85825	0.844111	0.82801	0.82801	0.853105	0.825454	0.872194	0.876458	0.880687	0.878001	0.841096	0.857284	0.866847	0.913409	0.845481	0.760566	0.81419
GCA_011800705.1	Species A2	0.867559	0.867761	0.850839	0.863792	0.846075	0.87629	0.85981	0.87671	0.874869	0.872082	0.813657	0.867889	0.876323	0.878858	0.873809	0.873809	0.872933	0.862108	0.866799	0.844407	0.875925	0.886025	0.856795	0.872881	0.874158	0.880023	0.871922	0.869244	0.846588	0.855643	0.877	0.869781	0.860121	0.802007	0.802007	0.869067	0.877787	0.878231	0.87256	0.877795	0.879386	0.851616	0.875983	0.883891	0.879749	0.863437	0.861869	0.866304
GCA_011800645.1	Species A2	0.867864	0.86807	0.851132	0.863714	0.846732	0.876411	0.85992	0.876446	0.874988	0.872009	0.813556	0.868193	0.876252	0.878981	0.873929	0.873929	0.87286	0.862029	0.86729	0.844507	0.876049	0.886921	0.857089	0.874341	0.874471	0.880532	0.872229	0.870118	0.846688	0.855749	0.877122	0.869706	0.860611	0.802617	0.802617	0.869183	0.8781	0.878352	0.872296	0.877725	0.879507	0.851903	0.876102	0.884016	0.879491	0.862987	0.862713	0.86623
GCA_011800615.1	Species A2	0.868574	0.868986	0.851642	0.864617	0.847788	0.877521	0.86101	0.877362	0.875897	0.87253	0.81385	0.869094	0.876396	0.879707	0.875036	0.875036	0.873966	0.862933	0.867618	0.845764	0.876988	0.887455	0.857785	0.874676	0.875193	0.881258	0.87218	0.870827	0.847743	0.856446	0.878425	0.870802	0.860937	0.802726	0.802726	0.870089	0.87882	0.879072	0.873396	0.879006	0.88041	0.85277	0.877003	0.884934	0.880586	0.863683	0.862662	0.867103
GCA_011800655.1	Species A2	0.869449	0.869683	0.852691	0.865686	0.848074	0.878223	0.861694	0.878256	0.876783	0.872648	0.815197	0.869971	0.877471	0.880796	0.875735	0.875735	0.874471	0.863619	0.866786	0.846805	0.877706	0.888161	0.85883	0.874988	0.876084	0.881961	0.873441	0.870374	0.848215	0.857492	0.878741	0.871491	0.861997	0.803517	0.803517	0.870971	0.879325	0.880345	0.87409	0.879507	0.881481	0.853611	0.877882	0.88583	0.880898	0.865663	0.863323	0.867952
GCA_019042715.1	Species A1	0.868923	0.864551	0.839668	0.853555	0.851823	0.862	0.866818	0.864249	0.858474	0.85807	0.80243	0.855877	0.861012	0.862459	0.863246	0.862847	0.861557	0.848431	0.84504	0.846864	0.864344	0.860762	0.838747	0.869686	0.859024	0.871877	0.852158	0.848866	0.834324	0.843158	0.859942	0.857397	0.846086	0.779724	0.779724	0.863564	0.857511	0.858164	0.850709	0.845754	0.844816	0.821476	0.869207	0.877106	0.866791	0.843357	0.817317	0.821981
GCF_001662815.1	Species A1	0.829882	0.827084	0.836168	0.825863	0.797583	0.8372	0.826716	0.852597	0.83512	0.812264	0.789183	0.831559	0.810653	0.839807	0.829244	0.836114	0.830181	0.803465	0.836637	0.795639	0.851792	0.817611	0.805722	0.816211	0.832957	0.840244	0.853072	0.849831	0.817582	0.80619	0.833415	0.820328	0.817734	0.766396	0.766396	0.834502	0.817171	0.824632	0.822198	0.814135	0.81067	0.788328	0.832561	0.839588	0.844806	0.810158	0.767272	0.812089
GCF_000520795.1	Species A1	0.80897	0.803052	0.796757	0.794608	0.770612	0.820503	0.808282	0.818502	0.813905	0.782519	0.739014	0.811338	0.797399	0.817307	0.822142	0.822142	0.821161	0.78928	0.811159	0.781004	0.816498	0.8046	0.784161	0.798183	0.814526	0.820986	0.807179	0.769922	0.794618	0.793477	0.815316	0.805841	0.804533	0.74351	0.74351	0.811438	0.786646	0.797654	0.797201	0.792061	0.792428	0.812238	0.808989	0.820591	0.81348	0.791844	0.741959	0.783203
GCA_001049835.1	Species A1	0.82204	0.83522	0.816369	0.829716	0.810886	0.833752	0.822721	0.829777	0.829437	0.82241	0.770777	0.830541	0.840566	0.836895	0.835392	0.835199	0.834377	0.828946	0.823808	0.8225	0.8302	0.82607	0.810207	0.824851	0.831903	0.837133	0.830156	0.826479	0.813289	0.817815	0.829259	0.819876	0.815807	0.750112	0.750112	0.829408	0.821374	0.823146	0.822672	0.820625	0.821405	0.800222	0.822982	0.832643	0.822241	0.816804	0.801769	0.805689
GCF_001481575.1	Species A1	0.789949	0.780146	0.822736	0.686294	0.754946	0.790734	0.78723	0.847184	0.797851	0.762801	0.789119	0.782491	0.787253	0.799251	0.795828	0.798977	0.789546	0.789186	0.845761	0.70604	0.847653	0.821355	0.731306	0.687359	0.791699	0.79539	0.838014	0.834624	0.760473	0.740471	0.792866	0.778839	0.779779	0.774506	0.774506	0.788677	0.785679	0.816634	0.81635	0.818587	0.81531	0.783369	0.789041	0.795245	0.840419	0.796033	0.730737	0.759951
GCA_003856555.1	Species A1	0.855765	0.868181	0.837745	0.852002	0.833237	0.867626	0.852828	0.863078	0.861276	0.851805	0.795365	0.859055	0.861633	0.865887	0.865469	0.865669	0.864175	0.849451	0.84644	0.849033	0.862323	0.860391	0.846146	0.858391	0.863042	0.868106	0.852188	0.848306	0.835314	0.843189	0.858171	0.846754	0.845134	0.77402	0.77402	0.851317	0.849603	0.850848	0.852524	0.843035	0.843864	0.820557	0.851365	0.864175	0.852052	0.841841	0.814307	0.819535
GCF_005217485.1	Species A1	0.825209	0.81106	0.828706	0.815357	0.759051	0.841989	0.827109	0.840864	0.837251	0.779921	0.780698	0.83046	0.798299	0.842643	0.841474	0.844271	0.839816	0.772736	0.830152	0.758903	0.847534	0.762751	0.786144	0.817215	0.840655	0.842284	0.837755	0.835692	0.818382	0.805637	0.839136	0.829312	0.824454	0.760571	0.760571	0.834836	0.774501	0.774335	0.781616	0.752407	0.755901	0.742628	0.828338	0.839218	0.835074	0.78955	0.74055	0.806301
GCF_034085295.1	Species A1	0.628656	0.804598	0.784142	0.753626	0.774883	0.64171	0.630569	0.805185	0.635068	0.781138	0.746057	0.636983	0.7959	0.650481	0.652936	0.645666	0.650349	0.7909	0.806475	0.776757	0.80424	0.804247	0.744671	0.757143	0.633628	0.646016	0.796648	0.793208	0.633638	0.751749	0.637424	0.630228	0.633067	0.728853	0.728853	0.63522	0.788323	0.790767	0.791624	0.795081	0.794893	0.776389	0.643906	0.645882	0.800442	0.795006	0.758154	0.61658
GCF_000164985.3	Species A1	0.633796	0.804449	0.784174	0.752356	0.775452	0.645812	0.635911	0.805224	0.639689	0.78117	0.746078	0.632741	0.795381	0.648608	0.650508	0.641745	0.6496	0.791119	0.806514	0.776787	0.804279	0.804285	0.744874	0.756426	0.64741	0.64321	0.796684	0.793243	0.631116	0.750863	0.638536	0.630772	0.635996	0.72887	0.72887	0.631511	0.788171	0.790801	0.791659	0.795117	0.794928	0.776061	0.63729	0.644573	0.800479	0.79486	0.757465	0.619426
GCF_000237325.1	Species A1	0.64311	0.81429	0.801145	0.76581	0.789139	0.657289	0.648447	0.815618	0.662423	0.792825	0.756111	0.652465	0.813411	0.668052	0.668238	0.662582	0.668424	0.809315	0.820233	0.788453	0.814142	0.814843	0.756534	0.767167	0.656241	0.668239	0.815608	0.812065	0.655235	0.762237	0.657669	0.643637	0.645874	0.738294	0.738294	0.651515	0.798313	0.79985	0.800712	0.807831	0.807467	0.825059	0.653118	0.658071	0.810494	0.810134	0.777518	0.632111
GCA_002872435.1	Species A1	0.856972	0.870376	0.841887	0.856571	0.83589	0.871431	0.853403	0.865608	0.865169	0.852364	0.795614	0.860502	0.862317	0.869468	0.873484	0.873484	0.87196	0.852991	0.851485	0.846797	0.867815	0.866721	0.846629	0.863865	0.867185	0.87414	0.851955	0.848226	0.840318	0.848354	0.867928	0.856257	0.851377	0.77833	0.77833	0.859691	0.855564	0.857028	0.855909	0.853225	0.854073	0.830181	0.858676	0.871153	0.858794	0.848141	0.820177	0.825676
GCA_001477135.1	Species A1	0.841909	0.85324	0.82717	0.840457	0.823822	0.853301	0.838938	0.850776	0.846313	0.838558	0.784843	0.840475	0.845328	0.850966	0.853365	0.853166	0.852095	0.835535	0.835038	0.832462	0.851954	0.850502	0.831563	0.852706	0.84837	0.856574	0.836753	0.833333	0.822462	0.83285	0.851852	0.84252	0.83467	0.768648	0.768648	0.844887	0.838027	0.838671	0.841138	0.837278	0.838097	0.815427	0.843814	0.856661	0.846637	0.833093	0.804284	0.807564
GCF_014854715.1	Species A1	0.676646	0.858094	0.84598	0.806056	0.824473	0.684868	0.67628	0.861226	0.678514	0.837412	0.793714	0.673741	0.85481	0.69354	0.700322	0.691472	0.695853	0.853695	0.852385	0.827147	0.864753	0.865153	0.799101	0.81669	0.692733	0.687475	0.862192	0.858245	0.67613	0.80583	0.685467	0.674166	0.685663	0.780442	0.780442	0.689009	0.847061	0.848515	0.849605	0.844229	0.843877	0.820976	0.686647	0.69746	0.857285	0.846319	0.814297	0.666987
GCF_000819665.1	Species A1	0.677963	0.853478	0.832355	0.793704	0.823518	0.679548	0.665942	0.8564	0.673876	0.825916	0.788848	0.66936	0.84572	0.674544	0.68592	0.681923	0.680702	0.841625	0.845363	0.825384	0.859165	0.856715	0.796738	0.801233	0.676588	0.674137	0.846966	0.842902	0.669738	0.805561	0.684948	0.669569	0.663913	0.774397	0.774397	0.674794	0.841959	0.844793	0.847269	0.842736	0.841401	0.819284	0.673548	0.676512	0.852553	0.847933	0.802362	0.653615
GCA_011066125.1	Species A1	0.817787	0.828678	0.806751	0.818932	0.807558	0.835283	0.820911	0.824251	0.827376	0.8191	0.768733	0.822818	0.828371	0.837058	0.829824	0.829824	0.828825	0.817396	0.823132	0.810826	0.831403	0.830719	0.80983	0.828729	0.829618	0.831928	0.818268	0.816734	0.811418	0.813275	0.829292	0.817329	0.821035	0.754478	0.754478	0.821652	0.826799	0.826083	0.822947	0.821479	0.822631	0.800843	0.818918	0.829399	0.824218	0.821203	0.808775	0.813783
GCA_011066085.1	Species A1	0.818388	0.829287	0.80735	0.819915	0.808146	0.835698	0.821702	0.825433	0.827979	0.820455	0.769134	0.823607	0.828593	0.837472	0.830622	0.830431	0.829431	0.817621	0.822602	0.810675	0.83124	0.831134	0.81061	0.828	0.830225	0.832152	0.819247	0.816957	0.811821	0.813869	0.830091	0.818122	0.821069	0.753275	0.753275	0.822446	0.82569	0.826497	0.823742	0.821701	0.822853	0.801062	0.819141	0.829623	0.823874	0.821422	0.809724	0.814367
GCF_031757035.1	Species B2	0.588526	0.757685	0.741961	0.706291	0.722966	0.587255	0.583119	0.75421	0.595127	0.730951	0.697234	0.581843	0.756076	0.595262	0.597616	0.597015	0.596719	0.750248	0.744282	0.726244	0.752288	0.752477	0.695077	0.707864	0.59191	0.593321	0.7568	0.753055	0.577008	0.694796	0.583868	0.581912	0.579736	0.682038	0.682038	0.591952	0.742806	0.744422	0.74358	0.743842	0.742406	0.723376	0.587447	0.590918	0.746493	0.737169	0.742339	0.588111
GCF_028751565.1	Species B2	0.608273	0.791885	0.765413	0.735247	0.754038	0.621635	0.606489	0.789728	0.617244	0.76859	0.734532	0.619827	0.779671	0.633522	0.621717	0.623528	0.62299	0.765669	0.77586	0.759506	0.786858	0.785721	0.725958	0.747372	0.615973	0.626297	0.780725	0.777074	0.605662	0.729248	0.614392	0.611078	0.611089	0.70831	0.70831	0.612237	0.772032	0.773264	0.7736	0.7692	0.767783	0.74791	0.616649	0.623794	0.7763	0.764448	0.740627	0.61148
GCF_023586765.2	Species B2	0.644055	0.820503	0.804361	0.767336	0.7865	0.662018	0.635523	0.827861	0.658505	0.800118	0.763758	0.652545	0.816544	0.664807	0.663419	0.658845	0.657069	0.806509	0.81493	0.794653	0.829472	0.829409	0.764104	0.784605	0.660107	0.661822	0.818851	0.815496	0.637119	0.771478	0.65485	0.652294	0.656751	0.744414	0.744414	0.653911	0.812889	0.814712	0.817589	0.814358	0.813589	0.790499	0.650494	0.656672	0.816595	0.80262	0.77486	0.635871
GCF_030812515.1	Species B2	0.776303	0.778715	0.813257	0.674904	0.751333	0.790163	0.783903	0.831105	0.780617	0.763243	0.768917	0.77563	0.786471	0.787819	0.785785	0.786181	0.786399	0.788611	0.822239	0.718295	0.835636	0.821761	0.731557	0.67238	0.788364	0.787909	0.83089	0.826921	0.753472	0.731529	0.790324	0.77487	0.772333	0.749241	0.749241	0.779458	0.774651	0.803622	0.807673	0.801831	0.795009	0.771618	0.778535	0.788178	0.824919	0.786687	0.730413	0.746546
GCF_034321965.1	Species B	0.75621	0.735328	0.778626	0.679284	0.69827	0.759874	0.755547	0.800152	0.765877	0.706577	0.737932	0.752743	0.744987	0.767898	0.755534	0.761425	0.756546	0.723416	0.782552	0.638992	0.801403	0.757809	0.701479	0.671584	0.769041	0.770284	0.790575	0.788213	0.729999	0.705294	0.760609	0.749106	0.755427	0.715525	0.715525	0.750825	0.722154	0.751087	0.758028	0.743734	0.738626	0.717911	0.754841	0.765655	0.78976	0.734814	0.67768	0.747293
GCA_024213605.1	Species B3	0.825457	0.841903	0.819123	0.832086	0.810455	0.843996	0.828569	0.837416	0.8354	0.826833	0.773987	0.827771	0.832635	0.839205	0.842869	0.842667	0.841195	0.826491	0.824516	0.822168	0.839917	0.843599	0.818742	0.835238	0.839223	0.844292	0.829157	0.826117	0.812766	0.824532	0.847574	0.832785	0.828263	0.759368	0.759368	0.834565	0.830997	0.832248	0.832349	0.825359	0.826574	0.802809	0.828809	0.841798	0.832025	0.821693	0.79501	0.799269
GCF_034321805.1	Species B3	0.797747	0.741853	0.799074	0.696195	0.692053	0.798856	0.783947	0.818486	0.793977	0.709239	0.764972	0.793201	0.757827	0.798697	0.791531	0.797046	0.793117	0.739793	0.808186	0.644214	0.821663	0.776936	0.719809	0.699069	0.795866	0.802524	0.809686	0.80814	0.758588	0.734713	0.798817	0.786271	0.790657	0.745608	0.745608	0.786168	0.734019	0.779867	0.780388	0.77485	0.767649	0.739151	0.791202	0.796853	0.810569	0.750453	0.671175	0.767869
GCA_024213325.1	Species B3	0.810255	0.822417	0.813836	0.827335	0.803665	0.826489	0.812095	0.821414	0.821721	0.815728	0.764339	0.816055	0.828271	0.826537	0.824218	0.824218	0.823389	0.82024	0.807666	0.807968	0.826729	0.828325	0.810608	0.824099	0.825198	0.830369	0.824855	0.821094	0.805187	0.810122	0.830815	0.815645	0.812463	0.745944	0.745944	0.822684	0.820128	0.82195	0.821661	0.807069	0.808053	0.786114	0.813788	0.824777	0.815547	0.809886	0.791142	0.794003
GCA_021530955.1	Species B3	0.776526	0.783812	0.771799	0.779926	0.757059	0.783562	0.772346	0.780646	0.780677	0.783857	0.740257	0.772685	0.78461	0.77959	0.782029	0.782029	0.781104	0.775711	0.776284	0.766546	0.780835	0.789994	0.763077	0.777378	0.780325	0.783305	0.78296	0.779683	0.766074	0.765879	0.782576	0.77232	0.76577	0.716021	0.716021	0.783151	0.773992	0.775537	0.771123	0.763422	0.7647	0.744305	0.776612	0.781675	0.772194	0.766205	0.761957	0.765725
GCA_011066115.1	Species B3	0.825375	0.833283	0.817906	0.830574	0.806427	0.838179	0.821736	0.839259	0.835652	0.831871	0.780214	0.828464	0.833895	0.840838	0.83767	0.83747	0.836415	0.825211	0.823656	0.817234	0.844463	0.8452	0.820064	0.840868	0.844253	0.847295	0.831423	0.828394	0.810265	0.81881	0.840934	0.827901	0.83289	0.756526	0.756526	0.827874	0.835854	0.837098	0.838588	0.824294	0.825894	0.801721	0.828116	0.840412	0.833087	0.820279	0.796833	0.800497
GCF_023586725.2	Species B3	0.65402	0.825917	0.809212	0.778272	0.789302	0.65801	0.647865	0.827896	0.646011	0.800668	0.763816	0.652901	0.823657	0.657808	0.662014	0.651645	0.665007	0.816968	0.813953	0.793823	0.82849	0.830843	0.770363	0.78373	0.654509	0.661609	0.822012	0.81844	0.640107	0.767097	0.661008	0.647123	0.648092	0.744978	0.744978	0.651305	0.81447	0.815703	0.81938	0.813769	0.812408	0.789293	0.650059	0.658238	0.821713	0.812053	0.77989	0.634077
GCF_023586685.2	Species B3	0.645964	0.819532	0.811789	0.775667	0.788076	0.656381	0.645897	0.823307	0.651342	0.804465	0.770147	0.646021	0.817359	0.652992	0.664944	0.665143	0.665741	0.81975	0.813596	0.788307	0.828676	0.834392	0.760498	0.775163	0.656669	0.66156	0.824176	0.820413	0.646812	0.768249	0.653796	0.655189	0.640462	0.752791	0.752791	0.652671	0.816081	0.81652	0.815246	0.810673	0.808923	0.785416	0.651222	0.663161	0.820739	0.812091	0.781167	0.628989
GCF_001719045.1	Species B3	0.646461	0.821084	0.81196	0.777483	0.790959	0.655871	0.644041	0.824055	0.645136	0.797225	0.762586	0.640063	0.817914	0.646726	0.662436	0.656089	0.660263	0.821088	0.807737	0.792774	0.825972	0.827586	0.766355	0.784093	0.660918	0.664813	0.826675	0.82291	0.641768	0.766959	0.65945	0.642317	0.645652	0.742194	0.742194	0.649223	0.809937	0.812938	0.813442	0.805775	0.807148	0.784306	0.653659	0.651946	0.815416	0.806303	0.784228	0.638415
GCF_001593085.1	Species B3	0.801794	0.745141	0.8091	0.752155	0.691393	0.818227	0.803795	0.818919	0.811193	0.709218	0.761464	0.799181	0.750171	0.813317	0.804509	0.812222	0.805095	0.721656	0.802753	0.690944	0.825774	0.767908	0.751922	0.749582	0.819727	0.822691	0.819842	0.817669	0.786128	0.763279	0.81838	0.806148	0.800311	0.74481	0.74481	0.814125	0.716799	0.760079	0.763758	0.755837	0.755599	0.726774	0.806499	0.817733	0.814475	0.757497	0.638944	0.785289
GCA_024213565.1	Species B3	0.805137	0.816066	0.798159	0.811293	0.789146	0.817932	0.802674	0.814895	0.816997	0.808609	0.757298	0.808346	0.820757	0.8272	0.815511	0.815511	0.814706	0.812239	0.809524	0.799313	0.817963	0.818982	0.796992	0.814266	0.816091	0.819412	0.8147	0.811795	0.805158	0.801258	0.817495	0.805779	0.81253	0.738279	0.738279	0.814261	0.810942	0.811569	0.810706	0.813373	0.814543	0.793446	0.809405	0.818617	0.809004	0.809036	0.781951	0.785875
SV13	Species B3	0.779874	0.727483	0.787966	0.682902	0.684343	0.785991	0.773226	0.812945	0.78176	0.690025	0.741428	0.770913	0.73573	0.788966	0.782627	0.788906	0.782654	0.73148	0.793319	0.646711	0.809939	0.762104	0.711878	0.680687	0.785983	0.788012	0.800578	0.796091	0.743654	0.718324	0.789308	0.778998	0.771146	0.725213	0.725213	0.778043	0.708892	0.758843	0.760033	0.754783	0.752265	0.724933	0.772349	0.786207	0.800083	0.740561	0.660297	0.745583
GCF_034321845.1	Species B3	0.772866	0.731394	0.781188	0.690378	0.681232	0.783868	0.771667	0.8073	0.777649	0.692359	0.744131	0.772014	0.743033	0.783319	0.774932	0.782693	0.774581	0.733519	0.791096	0.651348	0.804179	0.758627	0.71791	0.69357	0.780374	0.785936	0.797815	0.792896	0.746642	0.726551	0.783056	0.773946	0.771273	0.725025	0.725025	0.772089	0.714313	0.752533	0.761547	0.758186	0.750884	0.731255	0.774107	0.780975	0.79755	0.741535	0.670741	0.743595
GCF_034321765.1	Species B3	0.772584	0.730949	0.78109	0.693239	0.68178	0.783571	0.771385	0.807177	0.776976	0.69979	0.743522	0.771923	0.745847	0.783023	0.777552	0.782398	0.777003	0.736154	0.790989	0.648526	0.804056	0.761453	0.718432	0.700685	0.780081	0.785638	0.797511	0.792978	0.746015	0.720838	0.782761	0.773661	0.770802	0.724617	0.724617	0.771805	0.720632	0.757278	0.766089	0.760778	0.753867	0.73287	0.773824	0.780681	0.797628	0.746358	0.671663	0.743716
GCA_014692735.1	Species B3	0.753824	0.764592	0.750113	0.762323	0.743462	0.76363	0.752443	0.761747	0.76173	0.754027	0.70821	0.757741	0.765771	0.76569	0.764576	0.764391	0.762966	0.760597	0.752807	0.754299	0.761293	0.764565	0.749169	0.759412	0.763854	0.76727	0.762947	0.759836	0.750978	0.751147	0.764711	0.754958	0.755612	0.689916	0.689916	0.762315	0.758165	0.759292	0.756672	0.753339	0.754388	0.767421	0.757768	0.765914	0.756171	0.752239	0.756089	0.759731
GCA_002894905.1	Species B3	0.802297	0.805683	0.791789	0.804346	0.778483	0.808126	0.793703	0.807457	0.804972	0.802296	0.752639	0.798009	0.811995	0.808556	0.804968	0.804968	0.803411	0.80412	0.796575	0.787856	0.807524	0.812294	0.790869	0.80224	0.806517	0.808238	0.80276	0.799351	0.789886	0.789986	0.806141	0.798501	0.794918	0.736709	0.736709	0.80439	0.806869	0.808067	0.800463	0.795951	0.795374	0.775014	0.806341	0.807867	0.797511	0.790781	0.781997	0.784958
GCF_001277855.1	Species B3	0.734273	0.732449	0.716272	0.725718	0.713639	0.733212	0.732587	0.73167	0.730355	0.729766	0.662166	0.723195	0.727601	0.733423	0.732138	0.731946	0.731086	0.723692	0.719029	0.71629	0.734782	0.734451	0.714232	0.741434	0.732362	0.737206	0.721364	0.716767	0.70763	0.715673	0.735498	0.734043	0.721246	0.669107	0.669107	0.734037	0.72547	0.725677	0.726406	0.720597	0.721277	0.701239	0.734447	0.744685	0.736513	0.71491	0.693653	0.698375
GCF_035323085.1	Species B2	0.659743	0.840941	0.824708	0.790707	0.807071	0.672972	0.6609	0.845863	0.664628	0.809636	0.776175	0.665883	0.83417	0.674567	0.672364	0.660042	0.672356	0.821802	0.82809	0.80484	0.839776	0.837653	0.76984	0.791259	0.666269	0.679733	0.83034	0.827141	0.645919	0.776059	0.667994	0.656828	0.653432	0.750092	0.750092	0.652735	0.826632	0.828458	0.83014	0.817009	0.81683	0.794796	0.66028	0.662433	0.827681	0.81602	0.78522	0.637789
GCF_022537985.1	Species B2	0.797025	0.788253	0.824798	0.766644	0.745323	0.812848	0.801375	0.84633	0.807412	0.724641	0.774637	0.801645	0.789225	0.813489	0.799682	0.806035	0.797502	0.780742	0.828177	0.754859	0.83965	0.815314	0.742405	0.765113	0.80762	0.819121	0.831406	0.82762	0.769979	0.76828	0.807237	0.791941	0.796522	0.751175	0.751175	0.794998	0.768897	0.806041	0.801618	0.796211	0.792102	0.755834	0.793164	0.80444	0.827964	0.784382	0.737081	0.769216
GCF_000714835.1	Species B2	0.792982	0.773273	0.820478	0.719616	0.723522	0.8061	0.799257	0.840835	0.803691	0.731417	0.772365	0.796997	0.774623	0.80733	0.795769	0.796955	0.792222	0.76282	0.825194	0.689589	0.836478	0.788424	0.735376	0.71808	0.801502	0.812352	0.826435	0.824822	0.762918	0.750938	0.804673	0.786141	0.790349	0.74938	0.74938	0.790743	0.749803	0.783053	0.792219	0.778956	0.77582	0.749244	0.789924	0.80229	0.825549	0.777395	0.698529	0.764083
GCF_034322125.1	Species B2	0.789188	0.769731	0.822318	0.704955	0.731191	0.806102	0.795218	0.838266	0.802927	0.723928	0.772192	0.796085	0.779486	0.809491	0.793476	0.79662	0.788973	0.766787	0.824119	0.682623	0.837702	0.798743	0.741717	0.703168	0.803692	0.815463	0.832137	0.828773	0.769783	0.748972	0.805668	0.78996	0.79354	0.750616	0.750616	0.80039	0.753467	0.79062	0.797188	0.786854	0.78626	0.755777	0.79273	0.801923	0.824852	0.778709	0.702343	0.769404
GCF_017589695.1	Species B2	0.817677	0.797228	0.811328	0.800469	0.784731	0.833943	0.819141	0.838372	0.833252	0.794902	0.769217	0.833577	0.802386	0.836367	0.828117	0.828117	0.826696	0.789072	0.818349	0.781262	0.834566	0.808918	0.795472	0.804598	0.833037	0.841949	0.825973	0.821644	0.807703	0.796887	0.833103	0.818768	0.826079	0.746102	0.746102	0.822642	0.78732	0.798547	0.802198	0.795066	0.796033	0.771162	0.821564	0.833596	0.824309	0.800536	0.764147	0.79562
GCF_001709075.1	Species B2	0.807904	0.812782	0.80245	0.810963	0.784351	0.824048	0.808934	0.826095	0.823255	0.811175	0.748099	0.82345	0.809178	0.826249	0.817906	0.817906	0.816709	0.798914	0.8115	0.795009	0.82583	0.816095	0.796694	0.817819	0.823564	0.83198	0.816874	0.772605	0.799962	0.802093	0.824589	0.808169	0.81701	0.743366	0.743366	0.812179	0.788456	0.804627	0.800272	0.803231	0.804582	0.77783	0.81235	0.823346	0.815815	0.800568	0.77497	0.790463
GCA_017833915.1	Species B2	0.782865	0.78431	0.768119	0.779937	0.76415	0.788553	0.776381	0.789985	0.788278	0.78361	0.736593	0.780942	0.786382	0.789523	0.781626	0.78144	0.780347	0.772651	0.777462	0.769175	0.789821	0.794664	0.772306	0.788588	0.788914	0.795588	0.779039	0.775837	0.767778	0.77525	0.787397	0.77525	0.778003	0.715953	0.715953	0.77717	0.786742	0.786961	0.77984	0.776062	0.775488	0.758028	0.787349	0.788365	0.779724	0.772633	0.751227	0.754362
GCA_022531965.1	Species B2	0.821133	0.834027	0.813589	0.826445	0.809166	0.838665	0.825934	0.833399	0.835182	0.820538	0.768917	0.827499	0.830314	0.844858	0.83045	0.83045	0.82922	0.817807	0.823142	0.819495	0.831896	0.832757	0.812296	0.829513	0.831818	0.837573	0.826711	0.823152	0.816757	0.817779	0.832871	0.818912	0.82915	0.747428	0.747428	0.823379	0.819263	0.820094	0.820593	0.826104	0.827298	0.804876	0.823072	0.834748	0.823874	0.824792	0.783445	0.788921
GCF_000463565.1	Species B2	0.782819	0.777652	0.777901	0.774616	0.751888	0.797843	0.78729	0.793612	0.794109	0.764947	0.725047	0.785348	0.768223	0.80299	0.786288	0.790821	0.78461	0.761619	0.787177	0.756448	0.792953	0.782674	0.757993	0.777141	0.791203	0.796823	0.789587	0.776641	0.770839	0.770887	0.792888	0.780543	0.7859	0.723816	0.723816	0.784556	0.762137	0.769303	0.769057	0.775381	0.774242	0.750113	0.785123	0.795172	0.788777	0.769541	0.743254	0.775898
GCA_011066235.1	Species B2	0.809178	0.81666	0.804076	0.816148	0.795693	0.823252	0.812743	0.8202	0.819733	0.813044	0.763228	0.810073	0.818827	0.819756	0.819048	0.819048	0.818235	0.809895	0.814515	0.8031	0.823209	0.827234	0.801908	0.819541	0.820412	0.824732	0.813536	0.811014	0.799094	0.806766	0.825172	0.812366	0.809625	0.747582	0.747582	0.815428	0.819131	0.819371	0.814793	0.806028	0.807387	0.785882	0.812482	0.821569	0.814607	0.803882	0.78449	0.788619
GCA_011066155.1	Species B2	0.807911	0.814364	0.801878	0.813687	0.794126	0.820543	0.810492	0.81731	0.828913	0.811765	0.761625	0.808223	0.817327	0.82	0.817141	0.817141	0.816139	0.807453	0.808058	0.800915	0.820636	0.821195	0.800304	0.817252	0.817915	0.822412	0.8109	0.808011	0.800339	0.804571	0.823045	0.810502	0.810285	0.744952	0.744952	0.813161	0.816847	0.817474	0.812719	0.805737	0.807092	0.785668	0.810629	0.819461	0.812741	0.802845	0.7798	0.78409
GCF_016806675.1	Species B2	0.795096	0.750948	0.81379	0.704908	0.721898	0.806937	0.7963	0.830346	0.801739	0.727451	0.772012	0.79266	0.772293	0.80339	0.798726	0.80589	0.795549	0.76041	0.817162	0.678814	0.833248	0.785764	0.73439	0.710425	0.805091	0.808049	0.823067	0.820478	0.769951	0.741917	0.809087	0.795508	0.790092	0.755174	0.755174	0.798382	0.760953	0.79719	0.796717	0.789978	0.786246	0.760719	0.79495	0.806279	0.823356	0.766843	0.702646	0.768426
GCF_033487245.1	Species B2	0.775597	0.784903	0.813929	0.74612	0.731425	0.789183	0.778677	0.834467	0.787321	0.706282	0.772157	0.776288	0.796838	0.797315	0.779704	0.779704	0.776193	0.788234	0.824029	0.752232	0.831177	0.816106	0.735472	0.743529	0.779714	0.785757	0.831874	0.828502	0.763681	0.747339	0.786976	0.768315	0.78018	0.750343	0.750343	0.767983	0.771792	0.801999	0.796044	0.802753	0.798098	0.769636	0.76929	0.780325	0.822043	0.791675	0.732569	0.748069
GCA_024723775.1	Species B1	0.794084	0.801877	0.790907	0.803255	0.796027	0.807155	0.794671	0.803822	0.801214	0.796159	0.747714	0.793441	0.805866	0.804325	0.806914	0.806532	0.805569	0.799053	0.789434	0.801937	0.808694	0.805916	0.805238	0.802129	0.805765	0.809369	0.799434	0.797405	0.797685	0.803088	0.808454	0.794476	0.794546	0.725122	0.725122	0.797423	0.802507	0.804255	0.802848	0.795563	0.796688	0.776782	0.79357	0.804043	0.796155	0.80289	0.773623	0.776518
GCA_019454065.1	Species B1	0.809036	0.815262	0.803422	0.816696	0.791406	0.820224	0.807951	0.816628	0.817542	0.808649	0.757032	0.805324	0.814345	0.818712	0.818014	0.818014	0.816437	0.81167	0.798135	0.800946	0.821503	0.823199	0.799585	0.814643	0.821304	0.822661	0.813728	0.81047	0.795707	0.799471	0.823289	0.807958	0.806039	0.734742	0.734742	0.813096	0.813085	0.814093	0.812657	0.80745	0.808604	0.787299	0.810393	0.821089	0.810956	0.802296	0.78314	0.787592
GCF_000520775.1	Species B1	0.769756	0.776433	0.775791	0.780117	0.746078	0.784442	0.770812	0.783634	0.780112	0.762388	0.697625	0.772811	0.774708	0.783351	0.77863	0.778443	0.776978	0.752576	0.770474	0.754359	0.788495	0.779357	0.759902	0.77724	0.786122	0.789809	0.779401	0.764581	0.762703	0.764293	0.784971	0.774678	0.773938	0.714772	0.714772	0.778459	0.768329	0.775244	0.776672	0.76831	0.767543	0.748655	0.774277	0.783332	0.775653	0.757174	0.729696	0.756277
GCF_028471985.1	Species B1	0.647696	0.819175	0.808073	0.775649	0.789991	0.66411	0.648801	0.824673	0.651072	0.79675	0.761362	0.650852	0.807311	0.664503	0.665096	0.659011	0.665491	0.802648	0.808699	0.789287	0.830614	0.830914	0.765621	0.779058	0.665751	0.667256	0.813881	0.810393	0.638491	0.769275	0.664111	0.659928	0.657328	0.743728	0.743728	0.656475	0.812256	0.813665	0.81436	0.808691	0.80812	0.786599	0.654819	0.669019	0.818631	0.804795	0.775094	0.629365
GCF_023586705.2	Species B1	0.63479	0.804551	0.793732	0.757494	0.776295	0.640699	0.63373	0.805938	0.64131	0.784745	0.753797	0.638094	0.803957	0.657792	0.654902	0.647338	0.652208	0.798384	0.799658	0.77448	0.808752	0.811162	0.746983	0.76117	0.649544	0.652946	0.807011	0.803588	0.636084	0.745657	0.644591	0.639716	0.641848	0.732455	0.732455	0.641462	0.799576	0.803086	0.795104	0.801908	0.800382	0.779334	0.647581	0.653369	0.797742	0.798157	0.773901	0.622993
GCA_019454085.1	Species B1	0.817142	0.826546	0.81679	0.8302	0.803254	0.829787	0.818014	0.823379	0.823472	0.825468	0.774419	0.811445	0.82314	0.833974	0.823599	0.823599	0.822582	0.819663	0.812223	0.808661	0.832324	0.831008	0.809556	0.82407	0.83145	0.83481	0.821519	0.817804	0.815914	0.808116	0.82777	0.819784	0.820865	0.746048	0.746048	0.831252	0.823851	0.824875	0.823805	0.819387	0.820374	0.797894	0.820046	0.828277	0.817732	0.816085	0.797787	0.802144
GCA_001956155.1	Species B1	0.812732	0.813566	0.805035	0.816354	0.794531	0.817346	0.807839	0.813962	0.81355	0.824919	0.773819	0.80103	0.814779	0.821263	0.812446	0.812252	0.81127	0.809624	0.806406	0.798041	0.82093	0.82437	0.801015	0.815271	0.817462	0.821321	0.814355	0.813392	0.802528	0.797704	0.81556	0.808804	0.809551	0.746089	0.746089	0.816796	0.823134	0.824332	0.815021	0.810574	0.810013	0.788389	0.815026	0.814936	0.807399	0.807083	0.794023	0.797558
GCA_002937395.1	Species B1	0.827813	0.831675	0.817386	0.829425	0.810847	0.833137	0.823667	0.83086	0.82797	0.833414	0.778535	0.817477	0.825292	0.829249	0.82911	0.82911	0.828479	0.81773	0.814365	0.814049	0.83817	0.84475	0.816646	0.831314	0.835575	0.838938	0.82192	0.818981	0.807816	0.815218	0.832891	0.824079	0.81914	0.758193	0.758193	0.82463	0.836555	0.838363	0.830454	0.823848	0.823484	0.800563	0.832238	0.834951	0.826664	0.814201	0.799888	0.802931
GCF_001874405.2	Species B1	0.648968	0.817413	0.802785	0.768147	0.786523	0.651935	0.642879	0.821687	0.647225	0.793231	0.758745	0.633794	0.806159	0.643374	0.652978	0.648506	0.658277	0.803145	0.805616	0.786739	0.8238	0.822872	0.756933	0.769215	0.651224	0.652758	0.813165	0.809357	0.629073	0.76584	0.646442	0.642318	0.644136	0.737537	0.737537	0.639315	0.810467	0.811723	0.812039	0.803798	0.802201	0.78071	0.638745	0.649548	0.812669	0.799646	0.775218	0.639487
GCF_014706555.1	Species B1	0.637815	0.810341	0.795255	0.75782	0.774396	0.627131	0.631473	0.809747	0.638819	0.78322	0.748214	0.628026	0.795925	0.643047	0.642894	0.645746	0.647202	0.79309	0.791297	0.777425	0.814272	0.808714	0.745598	0.763507	0.644807	0.641844	0.804988	0.802204	0.612105	0.747177	0.635918	0.630294	0.638805	0.730072	0.730072	0.629484	0.795949	0.797204	0.79915	0.792026	0.791215	0.770398	0.637611	0.639674	0.799076	0.784298	0.763559	0.625158
GCF_000146875.3	Species B1	0.639285	0.810424	0.795334	0.757897	0.774471	0.629236	0.628111	0.80983	0.639288	0.783298	0.748285	0.625075	0.796005	0.642704	0.644182	0.648054	0.650524	0.79317	0.791376	0.777502	0.814357	0.808797	0.745672	0.763585	0.646094	0.645174	0.805069	0.802285	0.610209	0.747251	0.637004	0.629148	0.635061	0.730141	0.730141	0.628739	0.79603	0.797285	0.799231	0.792105	0.791295	0.770473	0.637475	0.639536	0.799156	0.784376	0.763633	0.624635
GCF_014706575.1	Species B1	0.638306	0.809679	0.794821	0.758016	0.773594	0.632534	0.625126	0.809087	0.637292	0.780786	0.747644	0.623908	0.795484	0.639869	0.64237	0.64522	0.645456	0.792449	0.790865	0.778791	0.813591	0.80826	0.747974	0.764509	0.650183	0.646417	0.804341	0.801962	0.610454	0.748565	0.632545	0.632205	0.637092	0.729898	0.729898	0.626754	0.795305	0.796559	0.798503	0.791391	0.790581	0.769799	0.634698	0.637325	0.798635	0.783877	0.762967	0.624672
GCA_001956235.1	Species B1	0.806218	0.818385	0.812198	0.824758	0.79933	0.823131	0.810102	0.820706	0.817169	0.811171	0.761067	0.808815	0.823755	0.822401	0.822085	0.821891	0.821087	0.818609	0.805234	0.802338	0.824078	0.828019	0.803986	0.819861	0.824973	0.828654	0.820439	0.818692	0.801562	0.803879	0.827346	0.813368	0.809519	0.7417	0.7417	0.819263	0.818112	0.819502	0.818453	0.810353	0.811506	0.790009	0.813285	0.822246	0.813663	0.804988	0.791951	0.795854
GCA_001956225.1	Species B1	0.803838	0.814371	0.809623	0.821531	0.797589	0.819296	0.808081	0.816885	0.813199	0.809723	0.759331	0.804904	0.818052	0.817989	0.815179	0.815179	0.814387	0.810434	0.798904	0.799437	0.822123	0.823597	0.801461	0.817598	0.82114	0.823836	0.815717	0.814372	0.798333	0.803226	0.823688	0.809233	0.807131	0.738437	0.738437	0.814525	0.815858	0.81705	0.815815	0.805877	0.806831	0.785918	0.809745	0.82035	0.811633	0.803586	0.786759	0.789896
GCF_002916985.1	Species B1	0.770299	0.746641	0.807478	0.709714	0.704529	0.781962	0.772914	0.818366	0.776757	0.706072	0.758864	0.764885	0.744843	0.780836	0.768652	0.773665	0.767928	0.743808	0.799395	0.667231	0.823448	0.77095	0.711219	0.698772	0.788708	0.792704	0.815273	0.812601	0.749861	0.731062	0.782508	0.770024	0.772706	0.737777	0.737777	0.774866	0.732988	0.765411	0.781259	0.769566	0.76498	0.740085	0.773055	0.781211	0.812137	0.757151	0.688018	0.751246
GCF_001874425.3	Species B1	0.653561	0.80757	0.805055	0.778361	0.7868	0.664931	0.65352	0.815686	0.657296	0.798861	0.762559	0.649249	0.803701	0.661071	0.66166	0.666859	0.663398	0.800458	0.7983	0.776307	0.820103	0.823937	0.763599	0.780759	0.667116	0.672065	0.81206	0.808644	0.638452	0.765495	0.66686	0.660246	0.652384	0.74487	0.74487	0.658961	0.814092	0.814517	0.807924	0.802426	0.799393	0.778146	0.65561	0.665321	0.807601	0.794771	0.776613	0.632995
GCA_017833155.1	Species B1	0.814283	0.827396	0.812217	0.825388	0.80159	0.831625	0.817483	0.827573	0.823334	0.814664	0.763556	0.816346	0.820078	0.827335	0.825034	0.825231	0.823622	0.812689	0.804746	0.808131	0.829766	0.829499	0.808454	0.827066	0.830924	0.835271	0.816715	0.813208	0.799508	0.809309	0.831379	0.818084	0.819758	0.744033	0.744033	0.819211	0.824301	0.825325	0.824254	0.815374	0.816552	0.794356	0.81739	0.829714	0.818755	0.807362	0.785996	0.790326
GCA_009827695.1	Species B1	0.725255	0.739322	0.724095	0.731376	0.716692	0.740408	0.725792	0.739663	0.733448	0.728175	0.7008	0.727683	0.73317	0.737315	0.735899	0.735899	0.734891	0.72564	0.723324	0.724969	0.737946	0.740294	0.720669	0.737101	0.739583	0.740368	0.730821	0.729467	0.715003	0.722945	0.740754	0.731522	0.729058	0.684085	0.684085	0.731513	0.736249	0.735904	0.735684	0.733117	0.734138	0.715	0.72778	0.73763	0.73154	0.7213	0.708249	0.710164
GCF_025916195.1	Species B1	0.651109	0.817773	0.810032	0.780394	0.786431	0.670569	0.655491	0.826545	0.661445	0.79593	0.759931	0.658469	0.817594	0.661007	0.670562	0.657902	0.665889	0.812983	0.806455	0.78265	0.826091	0.826117	0.761643	0.779921	0.667316	0.662767	0.821968	0.819245	0.64713	0.765074	0.670763	0.655738	0.651074	0.742257	0.742257	0.663124	0.815568	0.817161	0.817654	0.809697	0.808939	0.787371	0.656061	0.658304	0.816487	0.806193	0.781154	0.639896
GCF_000507205.3	Species B1	0.643768	0.794621	0.782765	0.757098	0.76523	0.643989	0.637205	0.803939	0.650699	0.784023	0.749276	0.642871	0.792622	0.649589	0.65657	0.648273	0.652538	0.785913	0.789972	0.762344	0.803918	0.806825	0.750211	0.764209	0.646418	0.650184	0.791881	0.789479	0.630358	0.750963	0.65327	0.640298	0.638237	0.731304	0.731304	0.648162	0.802225	0.80284	0.794515	0.791417	0.787798	0.766291	0.644512	0.651382	0.79486	0.781478	0.760177	0.620499
GCF_900406265.2	Species B1	0.785406	0.744304	0.810574	0.696171	0.72554	0.794475	0.782901	0.822386	0.791438	0.731432	0.760951	0.77632	0.762912	0.80035	0.784736	0.793475	0.783013	0.776344	0.808721	0.679538	0.824022	0.805666	0.723806	0.690888	0.790955	0.796928	0.822096	0.818234	0.770049	0.724712	0.795605	0.781731	0.789333	0.73862	0.73862	0.792409	0.759919	0.789494	0.789809	0.787693	0.785769	0.756199	0.783755	0.792127	0.811841	0.765509	0.713187	0.765028
GCF_001922145.1	Species B1	0.649776	0.809607	0.806281	0.777416	0.78256	0.661507	0.652972	0.816583	0.647933	0.794935	0.756546	0.651929	0.807998	0.664796	0.667117	0.659198	0.66731	0.806476	0.802538	0.778384	0.818857	0.820612	0.763005	0.777895	0.66332	0.660737	0.81656	0.812928	0.648277	0.76152	0.66325	0.659717	0.654877	0.734004	0.734004	0.655169	0.812866	0.814445	0.812248	0.808211	0.807268	0.787397	0.652029	0.655352	0.806937	0.802884	0.778648	0.635549
GCA_001956115.1	Species B1	0.80144	0.813638	0.807602	0.819073	0.79656	0.81624	0.806614	0.814224	0.812667	0.806931	0.756986	0.804587	0.819029	0.824175	0.814061	0.813677	0.812698	0.810672	0.802185	0.799513	0.817412	0.820154	0.800224	0.814567	0.81655	0.820769	0.812903	0.811005	0.803954	0.800486	0.820429	0.805859	0.814563	0.737237	0.737237	0.812083	0.814553	0.81536	0.813938	0.813877	0.814836	0.793199	0.804689	0.815	0.807317	0.808867	0.787417	0.790916
GCF_001709135.1	Species B1	0.804606	0.810141	0.799433	0.807229	0.780678	0.81856	0.803895	0.81827	0.8138	0.802321	0.735899	0.805865	0.798012	0.818797	0.81405	0.814243	0.812681	0.793988	0.806473	0.788899	0.821771	0.818243	0.792832	0.815519	0.820023	0.823109	0.807549	0.754179	0.788863	0.792144	0.820448	0.806002	0.807334	0.740661	0.740661	0.807851	0.801113	0.8119	0.807213	0.79962	0.80038	0.777029	0.806914	0.818269	0.810322	0.79723	0.771994	0.788954
GCA_024213315.1	Species B1	0.800076	0.81106	0.79516	0.80797	0.805753	0.814616	0.803145	0.814332	0.811068	0.80404	0.753303	0.803401	0.810016	0.814083	0.814744	0.814744	0.813193	0.799962	0.79538	0.809933	0.815157	0.815651	0.812663	0.812196	0.814354	0.820473	0.803367	0.799246	0.803353	0.814062	0.817833	0.80239	0.805053	0.730612	0.730612	0.804028	0.81504	0.816035	0.813856	0.80343	0.804565	0.783836	0.801998	0.812811	0.803099	0.814189	0.778824	0.782473
GCA_001955935.1	Species B1	0.813128	0.821755	0.806347	0.818304	0.801756	0.826903	0.814936	0.825825	0.821081	0.813887	0.763127	0.812291	0.818837	0.834727	0.824682	0.824294	0.82329	0.807892	0.812863	0.804993	0.829535	0.830247	0.808527	0.82746	0.82758	0.830112	0.812458	0.811497	0.808098	0.808237	0.829965	0.815719	0.821968	0.744043	0.744043	0.818558	0.824539	0.82555	0.824687	0.821463	0.822248	0.800186	0.814475	0.826196	0.817729	0.81347	0.788406	0.791384
GCF_001707685.1	Species B1	0.774669	0.767544	0.765684	0.773401	0.742681	0.777362	0.772826	0.776035	0.772838	0.768567	0.71952	0.76505	0.760004	0.783966	0.776816	0.776451	0.775391	0.765557	0.767111	0.754093	0.777788	0.772607	0.761093	0.773111	0.777919	0.781316	0.772723	0.752918	0.770312	0.753288	0.779887	0.771898	0.774066	0.709688	0.709688	0.777567	0.762984	0.77262	0.760602	0.763016	0.763522	0.742068	0.778167	0.776665	0.768539	0.768169	0.76703	0.7801
GCA_001272655.2	Species B1	0.79803	0.806315	0.791424	0.804414	0.793419	0.81277	0.801672	0.810375	0.808466	0.798221	0.749076	0.802311	0.804945	0.810504	0.808294	0.808294	0.806748	0.796952	0.792769	0.797829	0.81445	0.818609	0.804145	0.810356	0.814815	0.818837	0.799052	0.795691	0.793056	0.801047	0.816189	0.804335	0.802268	0.729937	0.729937	0.80141	0.810919	0.811724	0.811832	0.797997	0.798941	0.781626	0.802041	0.811925	0.801629	0.799367	0.77789	0.782281
GCF_029846295.1	Species B1	0.77423	0.765698	0.806171	0.730563	0.725514	0.769722	0.778203	0.817637	0.768448	0.718994	0.756776	0.756411	0.762516	0.768784	0.761619	0.766644	0.763219	0.773773	0.805458	0.712133	0.820533	0.784011	0.724728	0.732378	0.772455	0.777789	0.814737	0.81225	0.746771	0.737486	0.774918	0.773397	0.756849	0.736918	0.736918	0.779599	0.753194	0.76206	0.780061	0.76569	0.757091	0.746972	0.776034	0.780394	0.821701	0.770542	0.717646	0.750023
GCA_000686825.1	Species B1	0.816699	0.831441	0.818278	0.830358	0.808108	0.837049	0.821467	0.833186	0.829097	0.822319	0.770437	0.818959	0.825044	0.833547	0.832414	0.832414	0.831187	0.817072	0.815251	0.810515	0.836937	0.837269	0.813128	0.833039	0.835745	0.83892	0.821665	0.820076	0.806586	0.815141	0.839957	0.824023	0.82256	0.750663	0.750663	0.823598	0.829875	0.831293	0.831393	0.820498	0.821294	0.799887	0.822321	0.834726	0.825644	0.814695	0.796394	0.799435
GCA_900116035.1	Species B1	0.818085	0.832674	0.818498	0.83177	0.808878	0.838684	0.823059	0.834419	0.830706	0.822546	0.770766	0.820543	0.825471	0.835178	0.83404	0.83404	0.832611	0.818662	0.815853	0.811491	0.838005	0.837915	0.814105	0.833873	0.837177	0.840557	0.822865	0.820687	0.808301	0.816507	0.841596	0.824839	0.823952	0.750779	0.750779	0.825394	0.830311	0.832124	0.832223	0.821692	0.82249	0.801018	0.823712	0.836156	0.826459	0.815671	0.796765	0.800943
GCF_018614975.1	Species C	0.530668	0.506167	0.526793	0.495645	0.4687	0.541041	0.531356	0.53938	0.535281	0.481525	0.496259	0.529584	0.501008	0.539338	0.531077	0.536071	0.530526	0.48279	0.526144	0.459789	0.537048	0.510536	0.497164	0.490702	0.541	0.54037	0.533821	0.532021	0.514255	0.50852	0.539965	0.533859	0.531207	0.486319	0.486319	0.534973	0.487859	0.510259	0.510345	0.504782	0.507795	0.48617	0.532337	0.539392	0.53365	0.496049	0.450283	0.516318
[truncated: 109 more columns]

## Sheet: Table S6
		Species A1	Species A2	Species B1	Species B2	Species B3
Reference genome	Species group	GCF_000237325.1	GCF_022811565.1	GCF_000146875.3	GCF_035323085.1	GCF_001719045.1
GCF_025720855.1	Species A2	75.2	89.5	64.3	65.7	65.3
GCF_002894925.1	Species A2	76	90.5	65.1	67.1	66
GCA_000307675.1	Species A2	75.2	91.1	65.6	68	66.9
GCF_000809185.2	Species A2	73.8	89.8	64.4	66.5	65.7
GCF_014905155.1	Species A2	71.9	87.7	61.8	65.6	62.8
GCF_023374295.1	Species A2	74.8	91.5	64.7	68.5	66.2
GCF_022649565.1	Species A2	73.9	90.6	63.8	67.6	65.4
GCA_003428495.1	Species A2	74.7	92.4	64.6	67.7	65.9
GCF_023586645.2	Species A2	75	91.6	64.6	68	66.3
GCF_022813115.1	Species A2	73.6	90.2	63.4	64.3	64.5
GCF_009650715.1	Species A2	73.3	90	61.8	63.2	63.1
GCF_006274405.1	Species A2	74.4	90.3	63.2	67.2	64.7
GCF_003971075.1	Species A2	75.5	91.4	63.4	67.4	65.4
GCF_030264055.1	Species A2	76.7	91.3	64.7	67.7	65.6
GCF_023586805.2	Species A2	76.4	91.1	65.2	66.3	66.4
GCF_023586785.2	Species A2	76.4	91.1	65.2	66.3	66.5
GCF_023586745.3	Species A2	76.5	91.2	65.3	66.5	66.6
GCF_900454545.1	Species A2	75.5	91.2	64.3	66.1	66.9
GCA_011066175.1	Species A2	76.4	88.7	62.8	65.9	64.2
GCF_000943535.1	Species A2	73.6	85.8	62.3	63.5	63.3
GCA_002376225.1	Species A2	71.3	88.6	63.1	63.5	63.6
GCF_900109125.1	Species A2	73.9	90.7	64	65	66.1
GCF_029453445.1	Species A2	71.4	89.1	61.9	64	64.1
GCF_000955925.1	Species A2	73	90.4	63.2	66	65.7
GCF_002893885.1	Species A2	74.7	92	65.2	67.8	67.2
GCF_033439195.1	Species A2	75.3	92.7	65.7	68.8	67.5
GCF_012933405.1	Species A2	75.2	91	64.7	65.9	67.1
GCF_000265445.1	Species A2	74.8	90.8	64.3	65.5	66.6
GCF_019852195.1	Species A2	74.3	88.8	61.4	63.8	64.1
GCF_000735775.1	Species A2	72.2	88.4	61.7	64.4	64
GCF_000785455.1	Species A2	73.6	90.6	64.4	66.1	66.1
GCF_000597985.1	Species A2	73.4	91.2	63.7	65.2	66
GCF_024584565.1	Species A2	75.1	90.7	63.7	66.9	65.4
GCA_902399875.1	Species A2	73.6	91.1	63.7	65.3	65
GCA_003437195.1	Species A2	73.6	91.1	63.7	65.3	65
GCF_022492955.1	Species A2	74.6	91.4	64.3	65.5	66.5
GCF_030412275.1	Species A2	71.6	90.2	62.9	64.4	63.2
GCF_030412155.1	Species A2	72.3	90.8	63.6	65.2	64.2
GCF_030412135.1	Species A2	72.2	90.6	63.5	65.3	64.1
GCF_030412235.1	Species A2	73	88.9	62.2	63.8	63.2
GCF_030412145.1	Species A2	73	89	62.2	63.9	63.2
GCF_030412175.1	Species A2	77.1	85.3	59.4	61	60.3
GCF_030122785.1	Species A2	74.7	90.6	64.2	65.2	66.3
GCF_020181695.1	Species A2	75.6	90.9	65.2	66.2	66.7
GCA_011800295.1	Species A2	75.4	90.8	64.7	65.8	66.3
GCF_003813765.1	Species A2	73.6	87.8	61.8	63.2	63.8
GCF_903797665.1	Species A2	72.1	100	61.8	62.8	63.5
GCF_000217775.1	Species A2	72.3	100	62.1	62.9	63.7
GCA_015159715.1	Species A2	69.5	99.4	59.7	60.6	61.4
GCF_015710975.1	Species A2	72.4	100	62.5	63.2	64.1
GCF_015710815.1	Species A2	72.4	100	62.5	63.2	64.1
GCF_900454525.1	Species A2	72.5	100	62.6	63.4	64.2
GCF_029203955.1	Species A2	72.5	100	62.6	63.3	64.2
GCF_022811565.1	Species A2	72.5	100	62.6	63.3	64.2
GCF_015845785.1	Species A2	71.6	100	61.6	62.5	63.5
GCA_020093165.1	Species A2	71.1	88.4	61.8	64	62.7
GCA_020093005.1	Species A2	71.7	89	62.2	63.7	63.4
GCF_013346085.1	Species A2	72.6	89.9	63	64.7	64.3
GCF_013346005.1	Species A2	72.6	89.9	63	64.7	64.3
GCF_013346055.1	Species A2	72.6	89.9	63	64.7	64.3
GCF_013345925.1	Species A2	72.6	89.9	63	64.7	64.3
GCF_013346045.1	Species A2	72.6	89.9	62.9	64.7	64.3
GCF_013345675.1	Species A2	72.6	89.9	63	64.7	64.4
GCF_013345985.1	Species A2	72.5	89.8	62.9	64.6	64.2
GCF_013345725.1	Species A2	72.5	89.8	62.9	64.6	64.2
GCF_013346015.1	Species A2	72.6	89.9	63	64.7	64.4
GCF_019749095.1	Species A2	72.6	89.9	63	64.7	64.3
GCF_019749075.1	Species A2	72.7	90	63	64.7	64.4
GCF_019749165.1	Species A2	72.6	89.9	63	64.7	64.3
GCF_019749115.1	Species A2	72.3	89.7	62.7	64.4	64
GCF_003052505.1	Species A2	74.2	90.6	64.4	66.1	65.6
GCA_011800705.1	Species A2	71.7	90.7	62	63.7	63.3
GCA_011800645.1	Species A2	71.7	90.7	62	63.7	63.3
GCA_011800615.1	Species A2	71.7	90.7	62	63.7	63.3
GCA_011800655.1	Species A2	71.7	90.7	62	63.7	63.3
GCA_019042715.1	Species A1	86.9	76.6	62.8	66.4	65.2
GCF_001662815.1	Species A1	89.3	78.1	63	66.9	66
GCF_000520795.1	Species A1	96.1	72	59.9	63.9	61.9
GCA_001049835.1	Species A1	86.5	76.3	61.8	66.9	65
GCF_001481575.1	Species A1	88.1	76.4	61.7	67.1	65.1
GCA_003856555.1	Species A1	88.4	76.9	63	68.2	66.5
GCF_005217485.1	Species A1	87.3	75.8	61.4	66.7	64.6
GCF_034085295.1	Species A1	94.3	71.2	59.1	63.4	61.5
GCF_000164985.3	Species A1	94.3	71.2	59.1	63.4	61.5
GCF_000237325.1	Species A1	100	72.5	59.6	63.8	62.4
GCA_002872435.1	Species A1	88.3	78.4	64.9	69.4	67.7
GCA_001477135.1	Species A1	87.5	77.5	63.7	67.9	66.5
GCF_014854715.1	Species A1	89.5	79.1	64.9	69.1	68.6
GCF_000819665.1	Species A1	87.3	76.7	63.4	67.9	66.2
GCA_011066125.1	Species A1	85.2	76.4	60.7	65.6	64.4
GCA_011066085.1	Species A1	85.2	76.3	60.8	65.6	64.4
GCF_031757035.1	Species B2	57.1	57.5	73.5	70.3	70.6
GCF_028751565.1	Species B2	58.8	58.6	77.1	74.7	74.9
GCF_023586765.2	Species B2	60.9	63.1	79	80.5	82.2
GCF_030812515.1	Species B2	60.6	60.6	73.7	82.8	76.7
GCF_034321965.1	Species B	55.1	61.5	71.8	68.9	74.2
GCA_024213605.1	Species B3	61.5	62.9	79.2	78.9	90.9
GCF_034321805.1	Species B3	60.5	62.3	78	78.1	90.4
GCA_024213325.1	Species B3	61.3	62.4	76.6	78.9	88.8
GCA_021530955.1	Species B3	61.6	63.3	77.5	78.4	91.7
GCA_011066115.1	Species B3	62.4	64	80.9	81	91
GCF_023586725.2	Species B3	62.7	62.4	77.2	77.5	93.2
GCF_023586685.2	Species B3	61.8	63.1	78.9	77.9	93.2
GCF_001719045.1	Species B3	62.4	64.2	78.6	78.6	100
GCF_001593085.1	Species B3	62.6	63.6	79.2	79.2	98
GCA_024213565.1	Species B3	62.5	63.2	74.3	76.2	89.7
SV13	Species B3	57.5	60.1	72.2	72.5	86
GCF_034321845.1	Species B3	59.1	61	74.6	74.9	88.9
GCF_034321765.1	Species B3	59.1	60.9	74.6	74.9	88.9
GCA_014692735.1	Species B3	58.9	57.6	68.9	70.5	73.3
GCA_002894905.1	Species B3	59.2	61.2	74.8	77.1	79.6
GCF_001277855.1	Species B3	54.1	55.9	72.7	71.9	75.5
GCF_035323085.1	Species B2	63.8	63.3	75	100	78.6
GCF_022537985.1	Species B2	63.3	62.7	74.5	100	78
GCF_000714835.1	Species B2	62.9	62.3	74.1	100	77.7
GCF_034322125.1	Species B2	63.5	63.5	74.2	96.9	77.6
GCF_017589695.1	Species B2	63.3	63.8	74.1	91.9	78.8
GCF_001709075.1	Species B2	62.4	62.9	73.2	90.9	77.6
GCA_017833915.1	Species B2	58.3	58.6	68.5	85	72.7
GCA_022531965.1	Species B2	64	62.8	73.1	92.9	76.9
GCF_000463565.1	Species B2	60.5	61.5	70	90.1	74
GCA_011066235.1	Species B2	62.6	62.8	75.2	89.9	77.9
GCA_011066155.1	Species B2	62.7	62.3	75	89.7	77.5
GCF_016806675.1	Species B2	62.8	62.6	75.5	90.1	77.9
GCF_033487245.1	Species B2	63.6	62.6	74.3	92.9	77.3
GCA_024723775.1	Species B1	55.4	60.5	74.9	70.9	73.9
GCA_019454065.1	Species B1	57.8	62.2	77.8	72.3	77.7
GCF_000520775.1	Species B1	57	61.4	77.3	74.8	78.3
GCF_028471985.1	Species B1	58.7	62.1	78.7	74.5	81.3
GCF_023586705.2	Species B1	61.2	63.7	84.2	77.2	79.9
GCA_019454085.1	Species B1	60.1	64.7	79.9	74	78.2
GCA_001956155.1	Species B1	59.4	63.7	78.3	73.3	77.9
GCA_002937395.1	Species B1	59.1	64.4	82	74.3	77.6
GCF_001874405.2	Species B1	57.9	62.4	75.8	70.9	74.9
GCF_014706555.1	Species B1	59.6	62.6	100	75	78.6
GCF_000146875.3	Species B1	59.6	62.6	100	75	78.6
GCF_014706575.1	Species B1	59.6	62.6	100	75	78.6
GCA_001956235.1	Species B1	56.4	62.3	77.1	72.4	77.5
GCA_001956225.1	Species B1	56.7	61.8	77.2	72.4	77.3
GCF_002916985.1	Species B1	56.7	62.2	77.5	73.2	77.9
GCF_001874425.3	Species B1	57.2	64	78.3	74.8	78.3
GCA_017833155.1	Species B1	58.5	62.2	79.8	75	79.5
GCA_009827695.1	Species B1	54.8	59.6	77	72.3	76.2
GCF_025916195.1	Species B1	57.1	63.3	76.6	73.4	78.1
GCF_000507205.3	Species B1	55.2	61.3	74.5	70.7	74.9
GCF_900406265.2	Species B1	59.2	64.2	77.1	73.2	78.3
GCF_001922145.1	Species B1	59.6	64.7	77.4	73.5	78.6
GCA_001956115.1	Species B1	59.1	64.4	76.2	73.3	77.5
GCF_001709135.1	Species B1	57.4	64.2	76.6	73.8	76.9
GCA_024213315.1	Species B1	56	62.2	74.2	71.8	74.8
GCA_001955935.1	Species B1	59	64.5	77	74.2	78
GCF_001707685.1	Species B1	56.4	63.6	72.4	69.7	74.7
GCA_001272655.2	Species B1	55.7	62.4	76.3	73.2	75.4
GCF_029846295.1	Species B1	55.8	62	76.9	72.1	76.9
GCA_000686825.1	Species B1	56.8	63.8	79.3	74.6	77.9
GCA_900116035.1	Species B1	56.7	63.7	79.2	74.6	77.8
GCF_018614975.1	Species C	13.5	13.5	13.5	13.5	13.5

## Sheet: Table S7
Gene	Non-unique Gene name	Annotation	No. isolates	No. sequences	Avg sequences per isolate	Accessory Fragment	Genome Fragment	Order within Fragment	Accessory Order with Fragment	QC	Min group size nuc	Max group size nuc	Avg group size nuc	GCA_000307675.1	GCA_000686825.1	GCA_001049835.1	GCA_001272655.2	GCA_001477135.1	GCA_001955935.1	GCA_001956115.1	GCA_001956155.1	GCA_001956225.1	GCA_001956235.1	GCA_002376225.1	GCA_002872435.1	GCA_002894905.1	GCA_002937395.1	GCA_003428495.1	GCA_003437195.1	GCA_003856555.1	GCA_009827695.1	GCA_011066085.1	GCA_011066115.1	GCA_011066125.1	GCA_011066155.1	GCA_011066175.1	GCA_011066235.1	GCA_011800295.1	GCA_011800615.1	GCA_011800645.1	GCA_011800655.1	GCA_011800705.1	GCA_014692735.1	GCA_015159715.1	GCA_017833155.1	GCA_017833915.1	GCA_019042715.1	GCA_019454065.1	GCA_019454085.1
BLIPDG_24305	cloud	Methionyl-tRNA formyltransferase	1	1	1	NA	NA				881	881	881
JFBFPL_02905	cloud	hypothetical protein	2	2	1	NA	NA				125	185	155														CLGJPB_05470
JFBFPL_14210	cloud	YdjK protein	1	1	1	NA	NA				1433	1433	1433
DAGIEK_25290	cloud	hypothetical protein	1	1	1	NA	NA				524	524	524
DAGIEK_25770	cloud	hypothetical protein	1	1	1	NA	NA				254	254	254
DJJDBC_22000	persistent	Zinc-binding protein	151	151	1	NA	NA				353	365	359.04	MEOEIE_09775	OBDPAD_22115	NKLHCN_19270	NLOMDJ_18915	JIAGNE_16435	LLABAM_17765	LPIHEM_17950	IGBODH_00245	IGPPEB_18550	AGPCOI_11925	CGALJB_08970	AKOHIC_15330	GJPEJG_08160	CLGJPB_08460	MIJDMG_18840	BJJPPJ_23995	GLJFBC_18865	EJALJH_22165	JIKEJH_25175	PKKMDF_17535	HMGIEG_04655	FCHKMG_03860	NFGFPA_12640	IAKHIM_21365	DBEDFI_04630	JMNLMA_05810	JBGGIF_25840	ELFFED_25830	NOMFLK_25210	IDFKNF_21285	DJNDBD_24355	CENFOH_24525	DJJPBD_19325	DDIKHE_07075	HCIPHD_19420	BMDLEM_19140
NKAKKI_01465	cloud	hypothetical protein	1	1	1	NA	NA				191	191	191
NKAKKI_02620	cloud	hypothetical protein	1	1	1	NA	NA				788	788	788
FBADPK_20185	cloud	hypothetical protein	3	3	1	NA	NA				230	230	230
COBPKG_25660	cloud	hypothetical protein	1	1	1	NA	NA				98	98	98
LBEEIK_05250	cloud	ABC transmembrane type-1 domain-containingprotein	4	4	1	NA	NA				881	881	881
CGJCGN_11920	cloud	hypothetical protein	7	7	1	NA	NA				557	560	559.14								IGBODH_19590																												BMDLEM_10960
CGJCGN_21520	cloud	hypothetical protein	3	3	1	NA	NA				182	182	182
GIMIIB_01040	cloud	hypothetical protein	1	1	1	NA	NA				2231	2231	2231
PGDFCP_03285	shell	Glyoxalase	43	43	1	NA	NA				284	536	529.58	MEOEIE_01445							IGBODH_19160								BJJPPJ_21545							NFGFPA_06120													BMDLEM_03270
PGDFCP_09290	cloud	Putative integrase	1	1	1	NA	NA				1676	1676	1676
PGDFCP_10410	cloud	hypothetical protein	2	2	1	NA	NA				533	533	533
FIHPJD_06345	cloud	helix-turn-helix transcriptional regulator	4	4	1	NA	NA				785	785	785
FIHPJD_06665	cloud	hypothetical protein	1	1	1	NA	NA				1436	1436	1436
BAOKFO_19165	cloud	hypothetical protein	5	5	1	NA	NA				668	668	668
BAOKFO_19325	cloud	hypothetical protein	3	3	1	NA	NA				110	110	110
BAOKFO_23015	cloud	hypothetical protein	3	3	1	NA	NA				701	701	701
BPACMN_21970	cloud	hypothetical protein	3	3	1	NA	NA				548	548	548
BPACMN_27245	cloud	hypothetical protein	2	2	1	NA	NA				239	239	239
IKLFBA_03865	cloud	hypothetical protein	4	4	1	NA	NA				494	494	494
IKLFBA_09530	cloud	hypothetical protein	3	3	1	NA	NA				164	164	164
LPIHEM_08670	cloud	glycosyltransferase family 39 protein	1	1	1	NA	NA				1271	1271	1271							LPIHEM_08670
LPIHEM_17885	cloud	DNA translocase FtsK	2	2	1	NA	NA				5273	5276	5274.5							LPIHEM_17885							CLGJPB_13105
CLGJPB_25620	cloud	NADP-dependent oxidoreductase domain-containingprotein	1	1	1	NA	NA				482	482	482														CLGJPB_25620
FCHKMG_01190	cloud	Crossover junction endodeoxyribonuclease RuvC	5	5	1	NA	NA				536	536	536																						FCHKMG_01190		IAKHIM_02885
FCHKMG_01350	cloud	hypothetical protein	3	3	1	NA	NA				1400	1400	1400																						FCHKMG_01350		IAKHIM_02725
FCHKMG_03000	cloud	hypothetical protein	3	3	1	NA	NA				245	245	245																						FCHKMG_03000		IAKHIM_00780
FCHKMG_09175	shell	hypothetical protein	9	9	1	NA	NA				380	596	524																						FCHKMG_09175		IAKHIM_07255									DJJPBD_27340
FCHKMG_10305	cloud	site-specific DNA-methyltransferase(adenine-specific)	4	4	1	NA	NA				1070	1070	1070																						FCHKMG_10305		IAKHIM_13135
FCHKMG_10785	persistent	AraC family transcriptional regulator	156	157	1.01	NA	NA				275	1049	863.71	MEOEIE_04310	OBDPAD_10235	NKLHCN_12350	NLOMDJ_25845	JIAGNE_22540	LLABAM_13310	LPIHEM_11025	IGBODH_15255	IGPPEB_15025	AGPCOI_15170	CGALJB_20150	AKOHIC_08640	GJPEJG_18445	CLGJPB_20680	MIJDMG_10655	BJJPPJ_01490	GLJFBC_25370	EJALJH_05990	JIKEJH_26310	PKKMDF_14405	HMGIEG_25995	FCHKMG_10785	NFGFPA_00810	IAKHIM_13615	DBEDFI_15695	JMNLMA_02165	JBGGIF_18660	ELFFED_18705	NOMFLK_19260	IDFKNF_28055	DJNDBD_25785	CENFOH_05105	DJJPBD_03215	DDIKHE_11570	HCIPHD_26365	BMDLEM_25745
FCHKMG_15480	cloud	hypothetical protein	3	3	1	NA	NA				185	185	185																						FCHKMG_15480		IAKHIM_11020
FCHKMG_17085	cloud	HypC/HybG/HupF family hydrogenase formationchaperone	3	3	1	NA	NA				224	224	224																						FCHKMG_17085		IAKHIM_09410
HCIPHD_02995	cloud	DUF3737 domain-containing protein	2	3	1.5	NA	NA				152	152	152																																			HCIPHD_02995
HCIPHD_07870	cloud	Glyoxalase/bleomycin resistanceprotein/dioxygenase	4	4	1	NA	NA				455	455	455																																			HCIPHD_07870
KKJNHA_25120	cloud	hypothetical protein	1	1	1	NA	NA				392	392	392
CJDPBE_06755	shell	Transposase	44	101	2.3	NA	NA				176	812	733.76	MEOEIE_18245	OBDPAD_08730 "OBDPAD_24740" "OBDPAD_05455"	NKLHCN_14080 "NKLHCN_17550" "NKLHCN_21860"												MIJDMG_14520	BJJPPJ_26905							NFGFPA_20875								DJNDBD_15430			DDIKHE_10010
CJDPBE_06920	cloud	DMT family transporter	4	4	1	NA	NA				440	440	440
LGAENP_01105	cloud	M1-350	3	3	1	NA	NA				2867	2867	2867
LGAENP_07020	cloud	hypothetical protein	7	7	1	NA	NA				107	107	107																																		DDIKHE_02600
LGAENP_07990	cloud	hypothetical protein	4	4	1	NA	NA				548	548	548
CILHPA_19475	cloud	DUF2398 domain-containing protein	4	4	1	NA	NA				1205	1214	1211.75
CILHPA_25790	cloud	hypothetical protein	5	5	1	NA	NA				95	95	95
DCCOKA_18660	cloud	hypothetical protein	1	1	1	NA	NA				824	824	824
PGBHOF_06615	cloud	hypothetical protein	1	1	1	NA	NA				980	980	980
LCIMNJ_23450	shell	ABC transporter, permease protein	124	124	1	NA	NA				692	800	720.74	MEOEIE_04985	OBDPAD_09510	NKLHCN_13010	NLOMDJ_25090	JIAGNE_13440	LLABAM_14060	LPIHEM_10275	IGBODH_14560	IGPPEB_14290	AGPCOI_15885		AKOHIC_09290	GJPEJG_19175	CLGJPB_21375		BJJPPJ_00680	GLJFBC_24720	EJALJH_10740	JIKEJH_11085	PKKMDF_13700	HMGIEG_00470		NFGFPA_01495		DBEDFI_15035	JMNLMA_01520	JBGGIF_18015	ELFFED_18060	NOMFLK_18615	IDFKNF_27345	DJNDBD_26440	CENFOH_04425		DDIKHE_12200	HCIPHD_25615	BMDLEM_25050
CGANNN_01185	cloud	hypothetical protein	6	6	1	NA	NA				233	233	233										AGPCOI_26545
CGANNN_05030	cloud	hypothetical protein	1	1	1	NA	NA				218	218	218
CGANNN_05195	cloud	KTSC domain-containing protein	2	2	1	NA	NA				209	209	209
CGANNN_10595	cloud	hypothetical protein	1	1	1	NA	NA				98	98	98
FCLHFF_20905	cloud	hypothetical protein	3	3	1	NA	NA				260	260	260
IKLFBA_24590	cloud	LysR family transcriptional regulator	1	1	1	NA	NA				905	905	905
IKLFBA_25625	cloud	AAA family ATPase	4	5	1.25	NA	NA				632	641	635.6
ADLLML_26350	shell	hypothetical protein	12	12	1	NA	NA				344	344	344																		EJALJH_14250													DJNDBD_23085				HCIPHD_24410
AFCPGO_03650	cloud	hypothetical protein	5	5	1	NA	NA				137	137	137						LLABAM_06545	LPIHEM_21450
LLABAM_12850	cloud	hypothetical protein	4	4	1	NA	NA				467	467	467				NLOMDJ_26330		LLABAM_12850
MIJDMG_10265	cloud	hypothetical protein	1	1	1	NA	NA				188	188	188															MIJDMG_10265
MIJDMG_12500	cloud	hypothetical protein	1	1	1	NA	NA				614	614	614															MIJDMG_12500
ELFFED_25850	cloud	hypothetical protein	3	3	1	NA	NA				1001	1070	1047																											JBGGIF_25860	ELFFED_25850
HCIPHD_13060	cloud	SDR family NAD(P)-dependent oxidoreductase	1	1	1	NA	NA				590	590	590																																			HCIPHD_13060
HCIPHD_13220	cloud	ATP-binding protein	1	1	1	NA	NA				1415	1415	1415																																			HCIPHD_13220
HCIPHD_17580	cloud	hypothetical protein	2	2	1	NA	NA				140	140	140																																			HCIPHD_17580
HCIPHD_17905	cloud	DUF1540 domain-containing protein	3	3	1	NA	NA				302	302	302																																			HCIPHD_17905
HCIPHD_22155	cloud	hypothetical protein	4	4	1	NA	NA				272	347	311																																			HCIPHD_22155
HCIPHD_24105	shell	Putative glycosyltransferase	14	14	1	NA	NA				2333	2342	2338.79				NLOMDJ_23520		LLABAM_01780	LPIHEM_08675											EJALJH_02040		PKKMDF_12095												CENFOH_02895			HCIPHD_24105
BMDLEM_00600	persistent	Uncharacterized protein yunG	154	154	1	NA	NA				227	380	349.51	MEOEIE_13185	OBDPAD_25260	NKLHCN_10960	NLOMDJ_00585	JIAGNE_20780	LLABAM_11135	LPIHEM_12800	IGBODH_12125	IGPPEB_05495	AGPCOI_03885	CGALJB_12105	AKOHIC_07290	GJPEJG_14590	CLGJPB_26240	MIJDMG_13285	BJJPPJ_18480	GLJFBC_01085	EJALJH_00710	JIKEJH_13070	PKKMDF_07410	HMGIEG_15630	FCHKMG_08440	NFGFPA_15775	IAKHIM_08020	DBEDFI_09190	JMNLMA_14055	JBGGIF_15665	ELFFED_15885	NOMFLK_16485	IDFKNF_00605	DJNDBD_05625	CENFOH_06500	DJJPBD_28710	DDIKHE_09665	HCIPHD_00580	BMDLEM_00600
NGGPOK_18270	cloud	Ig-like domain-containing protein	4	4	1	NA	NA				536	536	536
JGBKOJ_07770	cloud	hypothetical protein	2	2	1	NA	NA				191	266	228.5
JGBKOJ_09740	cloud	hypothetical protein	3	4	1.33	NA	NA				341	875	632																														IDFKNF_15110 "IDFKNF_15105"
JGBKOJ_16295	cloud	hypothetical protein	1	1	1	NA	NA				707	707	707
JGBKOJ_16625	cloud	DNA polymerase III subunit beta	4	4	1	NA	NA				1163	1163	1163																														IDFKNF_14665
JGBKOJ_16945	cloud	hypothetical protein	3	3	1	NA	NA				413	413	413
HGOJOK_16035	cloud	hypothetical protein	2	2	1	NA	NA				131	131	131
OJNGFP_02035	cloud	hypothetical protein	4	4	1	NA	NA				122	125	124.25																				PKKMDF_16555
LCIMNJ_10825	cloud	hypothetical protein	1	1	1	NA	NA				389	389	389
LCIMNJ_13565	cloud	hypothetical protein	1	1	1	NA	NA				578	578	578
LCIMNJ_16785	cloud	DUF2441 domain-containing protein	4	4	1	NA	NA				518	596	576.5								IGBODH_00995																												BMDLEM_18395
LCIMNJ_19745	cloud	hypothetical protein	1	1	1	NA	NA				239	239	239
GLMLHC_14165	persistent	Fe-S oxidoreductase	154	154	1	NA	NA				1106	1118	1109.74	MEOEIE_10120	OBDPAD_22415	NKLHCN_19600	NLOMDJ_18635	JIAGNE_11985	LLABAM_18020	LPIHEM_17635	IGBODH_00535	IGPPEB_18265	AGPCOI_22855	CGALJB_09215	AKOHIC_15580	GJPEJG_08485	CLGJPB_08785	MIJDMG_18580	BJJPPJ_09070	GLJFBC_18465	EJALJH_02125	JIKEJH_25445	PKKMDF_17285	HMGIEG_04925	FCHKMG_04905	NFGFPA_12350	IAKHIM_21695	DBEDFI_04385	JMNLMA_07765	JBGGIF_21390	ELFFED_19805	NOMFLK_06550	IDFKNF_20960	DJNDBD_24605	CENFOH_24255	DJJPBD_19585	DDIKHE_07390	HCIPHD_19135	BMDLEM_18870
GLMLHC_16090	persistent	Elongation factor G	147	151	1.03	NA	NA				233	1976	1897.26	MEOEIE_03870	OBDPAD_10735	NKLHCN_11870	NLOMDJ_26385	JIAGNE_01855	LLABAM_12805	LPIHEM_11545	IGBODH_15765	IGPPEB_15515	AGPCOI_14675	CGALJB_20645	AKOHIC_08185	GJPEJG_17990	CLGJPB_20175	MIJDMG_11085	BJJPPJ_01980 "BJJPPJ_01990"	GLJFBC_00160 "GLJFBC_25840"	EJALJH_06505	JIKEJH_26795	PKKMDF_14880	HMGIEG_25510	FCHKMG_10330	NFGFPA_00375	IAKHIM_13160	DBEDFI_16150	JMNLMA_02625	JBGGIF_19120	ELFFED_19165	NOMFLK_19720	IDFKNF_28520	DJNDBD_25385	CENFOH_05605	DJJPBD_24825	DDIKHE_11105	HCIPHD_26870	BMDLEM_26195
INCDPE_16270	cloud	hypothetical protein	1	1	1	NA	NA				1169	1169	1169
INCDPE_17720	cloud	hypothetical protein	2	2	1	NA	NA				428	428	428
INCDPE_18040	cloud	Immunity protein Imm3	1	1	1	NA	NA				680	680	680
INCDPE_20685	cloud	hypothetical protein	1	1	1	NA	NA				341	341	341
INCDPE_22475	cloud	O-antigen export system, ATP-binding protein	1	1	1	NA	NA				1256	1256	1256
INCDPE_25195	cloud	hypothetical protein	1	1	1	NA	NA				263	263	263
FCLHFF_02045	cloud	hypothetical protein	1	1	1	NA	NA				578	578	578
FCLHFF_02205	cloud	hypothetical protein	2	2	1	NA	NA				326	326	326
FCLHFF_02365	cloud	hypothetical protein	1	1	1	NA	NA				176	176	176
PBONEA_02805	cloud	hypothetical protein	2	2	1	NA	NA				257	632	444.5
PBONEA_13590	cloud	hypothetical protein	3	3	1	NA	NA				302	320	314																			JIKEJH_21105		HMGIEG_03060
PBONEA_13910	cloud	hypothetical protein	1	1	1	NA	NA				788	788	788
PBONEA_14235	cloud	hypothetical protein	1	1	1	NA	NA				188	188	188
HMGIEG_03325	cloud	hypothetical protein	6	6	1	NA	NA				245	245	245			NKLHCN_23665																JIKEJH_20840		HMGIEG_03325
IDFKNF_11815	cloud	QacE family quaternary ammonium compound effluxSMR transporter	2	2	1	NA	NA				314	314	314																														IDFKNF_11815
IDFKNF_14255	shell	phage replisome organizer N-terminaldomain-containing protein	20	20	1	NA	NA				917	1016	997.1	MEOEIE_16850		NKLHCN_18190						IGPPEB_16490	AGPCOI_18905																				IDFKNF_14255
IDFKNF_14575	cloud	Helix-turn-helix domain-containing protein	1	1	1	NA	NA				617	617	617																														IDFKNF_14575
IDFKNF_14895	cloud	hypothetical protein	1	1	1	NA	NA				152	152	152																														IDFKNF_14895
IDFKNF_15060	cloud	hypothetical protein	1	1	1	NA	NA				377	377	377																														IDFKNF_15060
IDFKNF_15380	cloud	hypothetical protein	1	1	1	NA	NA				515	515	515																														IDFKNF_15380
IDFKNF_15905	cloud	hypothetical protein	1	1	1	NA	NA				395	395	395																														IDFKNF_15905
IDFKNF_16065	cloud	hypothetical protein	1	1	1	NA	NA				2057	2057	2057																														IDFKNF_16065
IDFKNF_16705	cloud	hypothetical protein	3	3	1	NA	NA				905	905	905																														IDFKNF_16705
IDFKNF_17035	cloud	hypothetical protein	1	1	1	NA	NA				242	242	242																														IDFKNF_17035
IDFKNF_21235	cloud	DUF87 domain-containing protein	1	1	1	NA	NA				1328	1328	1328																														IDFKNF_21235
BJKBEP_12865	cloud	DNA cytosine methyltransferase	1	3	3	NA	NA				590	590	590
BJKBEP_13025	cloud	Terminase small subunit	3	3	1	NA	NA				410	464	446								IGBODH_19660
BJKBEP_17720	cloud	hypothetical protein	1	1	1	NA	NA				98	98	98
BJKBEP_19540	cloud	hypothetical protein	1	1	1	NA	NA				230	230	230
BJKBEP_23195	cloud	DUF3800 domain-containing protein	1	1	1	NA	NA				1154	1154	1154
NGGPOK_26800	cloud	hypothetical protein	2	2	1	NA	NA				1709	1709	1709
NGGPOK_26960	cloud	hypothetical protein	2	2	1	NA	NA				431	431	431
NGGPOK_27120	cloud	hypothetical protein	2	2	1	NA	NA				257	257	257
NGGPOK_27440	cloud	putative nucleotidyltransferase YcgL	3	3	1	NA	NA				758	779	765																																	DJJPBD_09635
NGGPOK_27600	cloud	hypothetical protein	2	2	1	NA	NA				980	980	980
NGGPOK_28085	cloud	hypothetical protein	3	3	1	NA	NA				239	239	239																																	DJJPBD_08945
NGGPOK_28420	cloud	hypothetical protein	2	2	1	NA	NA				119	119	119
NGGPOK_29225	cloud	hypothetical protein	3	3	1	NA	NA				410	416	414																																	DJJPBD_11350
GOLLKO_04435	cloud	Type I site-specific deoxyribonuclease	2	2	1	NA	NA				3245	3245	3245
JIGEAM_07980	cloud	hypothetical protein	1	1	1	NA	NA				395	395	395
JIGEAM_10705	cloud	hypothetical protein	5	5	1	NA	NA				185	188	187.4																										JMNLMA_04435	JBGGIF_24430	ELFFED_24435	NOMFLK_24685
JIGEAM_18295	cloud	DUF4878 domain-containing protein	2	2	1	NA	NA				272	272	272
JIGEAM_19265	cloud	DUF3800 domain-containing protein	3	3	1	NA	NA				1136	1136	1136
JIGEAM_21935	cloud	hypothetical protein	2	2	1	NA	NA				233	233	233
NKAKKI_05145	cloud	aldo/keto reductase	1	1	1	NA	NA				518	518	518
NKAKKI_09080	cloud	Lecithin:cholesterol acyltransferase	1	1	1	NA	NA				2600	2600	2600
NKAKKI_10050	cloud	hypothetical protein	1	1	1	NA	NA				152	152	152
OBMPGF_22575	cloud	Transmembrane efflux protein	4	4	1	NA	NA				632	668	659
OBMPGF_22895	shell	hypothetical protein	82	82	1	NA	NA				167	188	170.15	MEOEIE_23355										CGALJB_16140				MIJDMG_20060	BJJPPJ_07700							NFGFPA_09625		DBEDFI_19140	JMNLMA_23460	JBGGIF_21935	ELFFED_21965	NOMFLK_22180		DJNDBD_18015
OPHMOD_10170	cloud	tRNA/rRNA methyltransferase	1	1	1	NA	NA				215	215	215
HDCEPJ_14810	cloud	hypothetical protein	1	1	1	NA	NA				530	530	530
HDCEPJ_14970	cloud	Rhodanese-related sulfurtransferase	1	1	1	NA	NA				383	383	383
HDCEPJ_15295	cloud	2-amino-4-hydroxy-6-hydroxymethyldihydropteridinepyrophosphokinase	1	1	1	NA	NA				548	548	548
HDCEPJ_15460	cloud	TrmB domain-containing protein	1	1	1	NA	NA				833	833	833
HDCEPJ_15620	cloud	DD-transpeptidase	1	1	1	NA	NA				3095	3095	3095
HDCEPJ_15780	cloud	Methionyl-tRNA formyltransferase	1	1	1	NA	NA				953	953	953
HDCEPJ_15980	cloud	HTH-30 domain-containing protein	1	1	1	NA	NA				1217	1217	1217
HDCEPJ_16145	cloud	hypothetical protein	1	1	1	NA	NA				770	770	770
HDCEPJ_16670	cloud	Spore protein	1	1	1	NA	NA				179	179	179
HDCEPJ_16830	cloud	UTP--glucose-1-phosphate uridylyltransferase	1	1	1	NA	NA				956	956	956
HDCEPJ_16990	cloud	HNHc domain-containing protein	1	1	1	NA	NA				1637	1637	1637
HDCEPJ_17150	cloud	FHA domain-containing protein	1	1	1	NA	NA				671	671	671
HDCEPJ_17310	cloud	Putative ABC transporter ATP-binding proteinYlmA	1	1	1	NA	NA				782	782	782
HDCEPJ_17470	cloud	N-acetyltransferase domain-containing protein	1	1	1	NA	NA				551	551	551
HDCEPJ_17635	cloud	NodB-like y domain-containing protein	1	1	1	NA	NA				788	788	788
HDCEPJ_17795	cloud	hypothetical protein	1	1	1	NA	NA				95	95	95
HDCEPJ_17955	cloud	DUF3817 domain-containing protein	1	1	1	NA	NA				311	311	311
HDCEPJ_18115	cloud	Galactose-1-phosphate uridylyltransferase	1	1	1	NA	NA				1598	1598	1598
HDCEPJ_18640	cloud	hypothetical protein	1	1	1	NA	NA				548	548	548
HDCEPJ_18800	cloud	Putative multidrug export ATP-binding/permeaseprotein	1	1	1	NA	NA				1937	1937	1937
HDCEPJ_18965	cloud	Endo-1,4-beta-xylanase A	1	1	1	NA	NA				773	773	773
HDCEPJ_19125	cloud	hypothetical protein	1	1	1	NA	NA				356	356	356
HDCEPJ_19285	cloud	DUF2179 domain-containing protein	1	1	1	NA	NA				872	872	872
HDCEPJ_19620	cloud	Flagellar motor protein MotB	1	1	1	NA	NA				818	818	818
HDCEPJ_19795	cloud	DUF2294 domain-containing protein	1	1	1	NA	NA				344	344	344
HDCEPJ_19955	cloud	hypothetical protein	1	1	1	NA	NA				203	203	203
HDCEPJ_20115	cloud	Spo0E like sporulation regulatory protein	1	1	1	NA	NA				170	170	170
HDCEPJ_20285	cloud	hypothetical protein	1	1	1	NA	NA				185	185	185
HDCEPJ_20445	cloud	hypothetical protein	1	1	1	NA	NA				293	293	293
HDCEPJ_20770	cloud	Inositol-1-monophosphatase	1	1	1	NA	NA				863	863	863
HDCEPJ_20935	cloud	hypothetical protein	1	1	1	NA	NA				422	422	422
HDCEPJ_21100	cloud	hypothetical protein	1	1	1	NA	NA				320	320	320
HDCEPJ_21265	cloud	hypothetical protein	1	1	1	NA	NA				938	938	938
HDCEPJ_21425	cloud	hypothetical protein	1	1	1	NA	NA				527	527	527
HDCEPJ_21595	cloud	Cu-amine-oxidN1 domain-containing protein	1	1	1	NA	NA				953	953	953
HDCEPJ_21760	cloud	HTH cro/C1-type domain-containing protein	1	1	1	NA	NA				1196	1196	1196
HDCEPJ_21920	cloud	N-acetyltransferase domain-containing protein	1	1	1	NA	NA				545	545	545
HDCEPJ_22080	cloud	DUF5665 domain-containing protein	1	1	1	NA	NA				365	365	365
HDCEPJ_22245	cloud	HTH deoR-type domain-containing protein	1	1	1	NA	NA				986	986	986
HDCEPJ_22705	cloud	Polyketide cyclase	1	1	1	NA	NA				440	440	440
HDCEPJ_23035	cloud	GH43-C domain-containing protein	1	1	1	NA	NA				1421	1421	1421
HDCEPJ_23195	cloud	AsnC family transcriptional regulator	1	1	1	NA	NA				494	494	494
HDCEPJ_23355	cloud	ABC transmembrane type-1 domain-containingprotein	1	1	1	NA	NA				914	914	914
HDCEPJ_23515	cloud	Uridine phosphorylase	1	1	1	NA	NA				758	758	758
HDCEPJ_23675	cloud	5-oxoprolinase subunit A	1	1	1	NA	NA				788	788	788
HDCEPJ_23835	cloud	hypothetical protein	1	1	1	NA	NA				1130	1130	1130
HDCEPJ_23995	cloud	hypothetical protein	1	1	1	NA	NA				422	422	422
HDCEPJ_24160	cloud	RNA polymerase subunit sigma-24	1	1	1	NA	NA				566	566	566
HDCEPJ_24320	cloud	hypothetical protein	1	1	1	NA	NA				551	551	551
HDCEPJ_24485	cloud	2,5-diketo-D-gluconic acid reductase B	1	1	1	NA	NA				854	854	854
HDCEPJ_24650	cloud	sn-glycerol-3-phosphate import ATP-bindingprotein UgpC	1	1	1	NA	NA				1109	1109	1109
HDCEPJ_24885	cloud	hypothetical protein	1	1	1	NA	NA				98	98	98
HDCEPJ_25135	cloud	ATPase	1	1	1	NA	NA				815	815	815
HDCEPJ_25300	cloud	DUF4367 domain-containing protein	1	1	1	NA	NA				272	272	272
HDCEPJ_25460	cloud	Phosphate-binding protein	1	1	1	NA	NA				980	980	980
HDCEPJ_25620	cloud	Copper resistance protein CopZ	1	1	1	NA	NA				212	212	212
HDCEPJ_25780	cloud	Transporter	1	1	1	NA	NA				392	392	392
HDCEPJ_26105	cloud	ATP-binding protein	1	1	1	NA	NA				758	758	758
HDCEPJ_26265	cloud	Multidrug resistance efflux protein	1	1	1	NA	NA				1388	1388	1388
HDCEPJ_26425	cloud	VanZ domain-containing protein	1	1	1	NA	NA				1427	1427	1427
HDCEPJ_26585	cloud	LamGL domain-containing protein	1	1	1	NA	NA				2417	2417	2417
HDCEPJ_26745	cloud	hypothetical protein	1	1	1	NA	NA				152	152	152
HDCEPJ_26905	cloud	Membrane protein	1	1	1	NA	NA				488	488	488
HDCEPJ_27065	cloud	FtsX domain-containing protein	1	1	1	NA	NA				1958	1958	1958
HDCEPJ_27225	cloud	hypothetical protein	1	1	1	NA	NA				1718	1718	1718
HDCEPJ_27385	cloud	hypothetical protein	1	1	1	NA	NA				650	650	650
HDCEPJ_27545	cloud	Bac-luciferase domain-containing protein	1	1	1	NA	NA				1007	1007	1007
HDCEPJ_27705	cloud	NADH-dependent flavin oxidoreductase	1	1	1	NA	NA				1130	1130	1130
HDCEPJ_27865	cloud	Abasic site processing protein	1	1	1	NA	NA				677	677	677
HDCEPJ_28025	cloud	HTH araC/xylS-type domain-containing protein	1	1	1	NA	NA				770	770	770
HDCEPJ_28185	cloud	hypothetical protein	1	1	1	NA	NA				152	152	152
HDCEPJ_28345	cloud	DksA C4-type domain-containing protein	1	1	1	NA	NA				566	566	566
HDCEPJ_28825	cloud	1-deoxy-D-xylulose 5-phosphate reductoisomerase	1	1	1	NA	NA				1139	1139	1139
HDCEPJ_28985	cloud	Putative flagellar	1	1	1	NA	NA				383	383	383
HDCEPJ_29305	cloud	SGL domain-containing protein	1	1	1	NA	NA				881	881	881
HDCEPJ_29465	cloud	MFS domain-containing protein	1	1	1	NA	NA				1301	1301	1301
IJOPNE_03450	persistent	Acetyltransferase	154	154	1	NA	NA				491	509	505.98	MEOEIE_13150	OBDPAD_25310	NKLHCN_11005	NLOMDJ_00535	JIAGNE_21265	LLABAM_11085	LPIHEM_12750	IGBODH_12075	IGPPEB_05445	AGPCOI_03835	CGALJB_12140	AKOHIC_07355	GJPEJG_14640	CLGJPB_26285	MIJDMG_13250	BJJPPJ_18515	GLJFBC_01015	EJALJH_00660	JIKEJH_13115	PKKMDF_07355	HMGIEG_15585	FCHKMG_08400	NFGFPA_15740	IAKHIM_08060	DBEDFI_09155	JMNLMA_14090	JBGGIF_15630	ELFFED_15850	NOMFLK_16520	IDFKNF_00555	DJNDBD_05590	CENFOH_06455	DJJPBD_28750	DDIKHE_09625	HCIPHD_00530	BMDLEM_00550
IJOPNE_12760	cloud	hypothetical protein	3	3	1	NA	NA				431	431	431
JJCHFB_00020	shell	amino acid adenylation domain-containing protein	8	10	1.25	NA	NA				437	1856	1190.3
JJCHFB_03355	cloud	hypothetical protein	1	1	1	NA	NA				1478	1478	1478
JJCHFB_05195	cloud	hypothetical protein	1	1	1	NA	NA				101	101	101
MEOEIE_22715	cloud	hypothetical protein	6	6	1	NA	NA				308	308	308	MEOEIE_22715
OBDPAD_03775	shell	GNAT family N-acetyltransferase	27	28	1.04	NA	NA				275	932	855.18		OBDPAD_03775	NKLHCN_04985	NLOMDJ_06725	JIAGNE_21845	LLABAM_06420	LPIHEM_21575		IGPPEB_10035	AGPCOI_09680		AKOHIC_01440					GLJFBC_06970	EJALJH_00910														CENFOH_12505
AKOHIC_04455	cloud	hypothetical protein	4	4	1	NA	NA				215	215	215					JIAGNE_20140							AKOHIC_04455																						DDIKHE_04065
EJALJH_00065	cloud	hypothetical protein	1	1	1	NA	NA				242	242	242																		EJALJH_00065
JMNLMA_13140	cloud	hypothetical protein	4	4	1	NA	NA				596	596	596																										JMNLMA_13140	JBGGIF_13670	ELFFED_12005	NOMFLK_01495
JMNLMA_15100	shell	hypothetical protein	8	8	1	NA	NA				212	551	464.38																BJJPPJ_24155										JMNLMA_15100	JBGGIF_16330	ELFFED_16505	NOMFLK_17050
DJJPBD_23960	cloud	Transposase	2	2	1	NA	NA				182	419	300.5																																	DJJPBD_23960
DJJPBD_27055	cloud	hypothetical protein	1	1	1	NA	NA				2516	2516	2516																																	DJJPBD_27055
DDIKHE_07690	cloud	hypothetical protein	2	3	1.5	NA	NA				293	752	478																																		DDIKHE_07690
CJDPBE_18900	cloud	Tail fiber assembly protein	1	1	1	NA	NA				374	374	374
CJDPBE_19060	cloud	DUF4177 domain-containing protein	1	1	1	NA	NA				191	191	191
JGBKOJ_04170	cloud	hypothetical protein	4	4	1	NA	NA				200	200	200																														IDFKNF_15340
JGBKOJ_05920	cloud	SH3 domain-containing protein	5	5	1	NA	NA				593	593	593				NLOMDJ_27170
JGBKOJ_09750	cloud	hypothetical protein	2	2	1	NA	NA				566	566	566
OJNGFP_13935	cloud	Flavin-dependent thymidylate synthase	1	1	1	NA	NA				827	827	827
OJNGFP_19265	cloud	NAD-dependent epimerase/dehydratase	1	1	1	NA	NA				410	410	410
OJNGFP_24175	cloud	NADP-dependent oxidoreductase domain-containingprotein	3	3	1	NA	NA				386	386	386																														IDFKNF_02165
OJNGFP_24870	shell	hypothetical protein	25	25	1	NA	NA				155	182	159.8																									DBEDFI_01395									DDIKHE_09290
EJAPGE_21050	cloud	hypothetical protein	1	1	1	NA	NA				254	254	254
EJAPGE_26080	shell	hypothetical protein	12	12	1	NA	NA				257	290	273																				PKKMDF_08750
LCIMNJ_04370	cloud	hypothetical protein	1	1	1	NA	NA				194	194	194
LCIMNJ_04530	cloud	AAA domain-containing protein	1	1	1	NA	NA				2009	2009	2009
LCIMNJ_06450	shell	MerR family DNA-binding transcriptionalregulator	32	32	1	NA	NA				281	410	402.22								IGBODH_08870		AGPCOI_09950				CLGJPB_11205			GLJFBC_06675		JIKEJH_19285	PKKMDF_04930	HMGIEG_12255											CENFOH_12205			HCIPHD_06425	BMDLEM_06170
BJOBCI_22360	persistent	2-C-methyl-D-erythritol 2,4-cyclodiphosphatesynthase	153	154	1.01	NA	NA				416	524	475.92	MEOEIE_19405	OBDPAD_25715	NKLHCN_14660	NLOMDJ_23345	JIAGNE_01455	LLABAM_11625	LPIHEM_13040	IGBODH_12830	IGPPEB_12020	AGPCOI_04375		AKOHIC_10960	GJPEJG_14900	CLGJPB_03375	MIJDMG_12820		GLJFBC_23095	EJALJH_04290	JIKEJH_14145	PKKMDF_08275	HMGIEG_16225	FCHKMG_13165	NFGFPA_15330	IAKHIM_08250	DBEDFI_08725	JMNLMA_13830	JBGGIF_15485	ELFFED_15435	NOMFLK_10820	IDFKNF_25660	DJNDBD_05175	CENFOH_02720	DJJPBD_26385	DDIKHE_05915	HCIPHD_23940	BMDLEM_23350
BJOBCI_25090	cloud	DUF421 domain-containing protein	1	1	1	NA	NA				692	692	692
OBMPGF_00360	persistent	VOC domain-containing protein	142	142	1	NA	NA				572	725	674.17	MEOEIE_08945	OBDPAD_02545	NKLHCN_03775	NLOMDJ_08270	JIAGNE_19500	LLABAM_10335	LPIHEM_20350	IGBODH_24875	IGPPEB_08795	AGPCOI_08465	CGALJB_13415	AKOHIC_00165	GJPEJG_26020	CLGJPB_01490	MIJDMG_05805	BJJPPJ_11560	GLJFBC_08115	EJALJH_04685	JIKEJH_23670	PKKMDF_03315	HMGIEG_19900	FCHKMG_02825	NFGFPA_06315	IAKHIM_00955	DBEDFI_09690	JMNLMA_16975	JBGGIF_01825	ELFFED_03335	NOMFLK_12965	IDFKNF_07785		CENFOH_13710	DJJPBD_20465	DDIKHE_22105	HCIPHD_08120	BMDLEM_07755
OPHMOD_10175	cloud	HNH endonuclease	1	1	1	NA	NA				473	473	473
HDCEPJ_16515	cloud	hypothetical protein	1	1	1	NA	NA				3416	3416	3416
HDCEPJ_16675	cloud	hypothetical protein	1	1	1	NA	NA				296	296	296
HDCEPJ_16835	cloud	Non-specific protein-tyrosine kinase	1	1	1	NA	NA				677	677	677
HDCEPJ_16995	cloud	hypothetical protein	1	1	1	NA	NA				113	113	113
HDCEPJ_17155	cloud	hypothetical protein	1	1	1	NA	NA				155	155	155
HDCEPJ_17315	cloud	Methyltransferase	1	1	1	NA	NA				728	728	728
HDCEPJ_17475	cloud	Glycosyltransferase family 4	1	1	1	NA	NA				1130	1130	1130
HDCEPJ_17640	cloud	DUF2196 domain-containing protein	1	1	1	NA	NA				206	206	206
HDCEPJ_17800	cloud	DUF1361 domain-containing protein	1	1	1	NA	NA				701	701	701
HDCEPJ_17960	cloud	Spore coat protein SA	1	1	1	NA	NA				1103	1103	1103
HDCEPJ_18280	cloud	hypothetical protein	1	1	1	NA	NA				119	119	119
HDCEPJ_18440	cloud	Holliday junction ATP-dependent DNA helicaseRuvA	1	1	1	NA	NA				614	614	614
HDCEPJ_18645	cloud	UPF0303 protein C161_16979	1	1	1	NA	NA				527	527	527
HDCEPJ_18970	cloud	SGNH-hydro domain-containing protein	1	1	1	NA	NA				1277	1277	1277
HDCEPJ_19290	cloud	HTH merR-type domain-containing protein	1	1	1	NA	NA				356	356	356
HDCEPJ_19625	cloud	Pseudouridine synthase	1	1	1	NA	NA				701	701	701
HDCEPJ_19800	cloud	hypothetical protein	1	1	1	NA	NA				914	914	914
HDCEPJ_19960	cloud	VWFA domain-containing protein	1	1	1	NA	NA				1307	1307	1307
HDCEPJ_20120	cloud	Transcriptional regulator	1	1	1	NA	NA				1382	1382	1382
HDCEPJ_20290	cloud	hypothetical protein	1	1	1	NA	NA				878	878	878
HDCEPJ_20455	cloud	hypothetical protein	1	1	1	NA	NA				422	422	422
HDCEPJ_20615	cloud	NH(3)-dependent NAD(+) synthetase	1	1	1	NA	NA				809	809	809
HDCEPJ_20775	cloud	hypothetical protein	1	1	1	NA	NA				290	290	290
HDCEPJ_20940	cloud	hypothetical protein	1	1	1	NA	NA				1556	1556	1556
HDCEPJ_21105	cloud	hypothetical protein	1	1	1	NA	NA				221	221	221
HDCEPJ_21270	cloud	hypothetical protein	1	1	1	NA	NA				662	662	662
HDCEPJ_21430	cloud	hypothetical protein	1	1	1	NA	NA				137	137	137
HDCEPJ_21600	cloud	Pectate lyase A	1	1	1	NA	NA				668	668	668
HDCEPJ_21765	cloud	Alpha-galactosidase	1	1	1	NA	NA				1301	1301	1301
HDCEPJ_21925	cloud	NTF-like domain-containing protein	1	1	1	NA	NA				878	878	878
HDCEPJ_22085	cloud	Magnesium transport protein CorA	1	1	1	NA	NA				1067	1067	1067
HDCEPJ_22250	cloud	3-dmu-9-3-mt domain-containing protein	1	1	1	NA	NA				443	443	443
HDCEPJ_22475	cloud	Integron gene cassette protein	1	1	1	NA	NA				236	236	236
HDCEPJ_22710	cloud	hypothetical protein	1	1	1	NA	NA				1148	1148	1148
HDCEPJ_22880	cloud	Phage portal protein	1	1	1	NA	NA				1463	1463	1463
HDCEPJ_23200	cloud	Nitrogen regulation protein B	1	1	1	NA	NA				1115	1115	1115
HDCEPJ_23360	cloud	ABC transmembrane type-1 domain-containingprotein	1	1	1	NA	NA				854	854	854
HDCEPJ_23520	cloud	hypothetical protein	1	1	1	NA	NA				611	611	611
HDCEPJ_23680	cloud	Nudix hydrolase domain-containing protein	1	1	1	NA	NA				458	458	458
HDCEPJ_23840	cloud	HTH tetR-type domain-containing protein	1	1	1	NA	NA				572	572	572
HDCEPJ_24000	cloud	Glucose 1-dehydrogenase	1	1	1	NA	NA				899	899	899
HDCEPJ_24165	cloud	Anti-sigma-W factor RsiW	1	1	1	NA	NA				983	983	983
HDCEPJ_24325	cloud	PMT-2 domain-containing protein	1	1	1	NA	NA				1583	1583	1583
HDCEPJ_24490	cloud	Glycine betaine-binding protein OpuAC	1	1	1	NA	NA				896	896	896
HDCEPJ_24655	cloud	ABC transmembrane type-1 domain-containingprotein	1	1	1	NA	NA				833	833	833
HDCEPJ_24890	cloud	DoxX family protein	1	1	1	NA	NA				401	401	401
HDCEPJ_25140	cloud	Alpha-galactosidase	1	1	1	NA	NA				1163	1163	1163
HDCEPJ_25305	cloud	hypothetical protein	1	1	1	NA	NA				290	290	290
HDCEPJ_25465	cloud	LMWPc domain-containing protein	1	1	1	NA	NA				440	440	440
HDCEPJ_25625	cloud	Nitrite reductase	1	1	1	NA	NA				629	629	629
HDCEPJ_25950	cloud	TetR/AcrR family transcriptional regulator	1	1	1	NA	NA				578	578	578
HDCEPJ_26110	cloud	DUF6492 domain-containing protein	1	1	1	NA	NA				809	809	809
HDCEPJ_26270	cloud	Beta-lactamase domain-containing protein	1	1	1	NA	NA				2087	2087	2087
HDCEPJ_26430	cloud	Putative oxidoreductase YcjS	1	1	1	NA	NA				1097	1097	1097
HDCEPJ_26590	cloud	DNA-binding protein	1	1	1	NA	NA				554	554	554
HDCEPJ_26750	cloud	hypothetical protein	1	1	1	NA	NA				299	299	299
HDCEPJ_27070	cloud	ABC transporter domain-containing protein	1	1	1	NA	NA				770	770	770
HDCEPJ_27230	cloud	ABC transmembrane type-1 domain-containingprotein	1	1	1	NA	NA				872	872	872
HDCEPJ_27390	cloud	Bcr/CflA family efflux transporter	1	1	1	NA	NA				1235	1235	1235
HDCEPJ_27550	cloud	Sulfatase domain-containing protein	1	1	1	NA	NA				1937	1937	1937
HDCEPJ_27710	cloud	hypothetical protein	1	1	1	NA	NA				1022	1022	1022
HDCEPJ_27870	cloud	hypothetical protein	1	1	1	NA	NA				521	521	521
HDCEPJ_28030	cloud	F5/8 type C domain-containing protein	1	1	1	NA	NA				2249	2249	2249
HDCEPJ_28190	cloud	hypothetical protein	1	1	1	NA	NA				947	947	947
HDCEPJ_28350	cloud	ArsR family transcriptional regulator	1	1	1	NA	NA				692	692	692
HDCEPJ_28510	cloud	Putative multidrug resistance ABC transporterATP-binding/permease protein YheH	1	1	1	NA	NA				2090	2090	2090
HDCEPJ_28670	cloud	DUF3243 domain-containing protein	1	1	1	NA	NA				263	263	263
HDCEPJ_28830	cloud	Phosphatidate cytidylyltransferase	1	1	1	NA	NA				794	794	794
HDCEPJ_28990	cloud	Flagellar hook capping protein	1	1	1	NA	NA				557	557	557
HDCEPJ_29310	cloud	G-D-S-L family lipolytic protein	1	1	1	NA	NA				665	665	665
HDCEPJ_29470	cloud	APH domain-containing protein	1	1	1	NA	NA				1010	1010	1010
IJOPNE_12765	cloud	hypothetical protein	3	3	1	NA	NA				1154	1154	1154
IKLFBA_09550	cloud	Siphovirus Gp157 family protein	1	1	1	NA	NA				491	491	491
IKLFBA_11870	cloud	hypothetical protein	2	2	1	NA	NA				587	587	587
IKLFBA_12510	cloud	hypothetical protein	1	1	1	NA	NA				554	554	554
MAJAFM_09375	cloud	hypothetical protein	2	2	1	NA	NA				488	488	488
MAJAFM_17225	cloud	Na(+)/H(+)-K(+) antiporter GerN	1	1	1	NA	NA				1130	1130	1130
IGPPEB_24830	cloud	hypothetical protein	2	2	1	NA	NA				179	179	179									IGPPEB_24830	AGPCOI_13500
IGPPEB_24990	cloud	DNA recombination protein RecF	3	3	1	NA	NA				2543	2543	2543									IGPPEB_24990	AGPCOI_13660
AGPCOI_05985	cloud	type I-C CRISPR-associated protein Cas8c/Csd1	5	5	1	NA	NA				1925	1925	1925		OBDPAD_00060							IGPPEB_06180	AGPCOI_05985				CLGJPB_02380
JIKEJH_09920	cloud	glycosyltransferase	3	3	1	NA	NA				1109	1109	1109																			JIKEJH_09920		HMGIEG_01635													DDIKHE_13350
JIKEJH_15110	cloud	hypothetical protein	2	2	1	NA	NA				116	116	116																			JIKEJH_15110		HMGIEG_13030
JIKEJH_17390	cloud	hypothetical protein	2	2	1	NA	NA				725	725	725																			JIKEJH_17390		HMGIEG_19560
JIKEJH_20805	shell	hypothetical protein	8	8	1	NA	NA				299	404	368.38			NKLHCN_23700														GLJFBC_14445		JIKEJH_20805		HMGIEG_03360
DJJPBD_09455	cloud	hypothetical protein	1	1	1	NA	NA				203	203	203																																	DJJPBD_09455
DJJPBD_09780	cloud	hypothetical protein	1	1	1	NA	NA				143	143	143																																	DJJPBD_09780
DJJPBD_10100	cloud	hypothetical protein	1	1	1	NA	NA				245	245	245																																	DJJPBD_10100
DJJPBD_10265	cloud	hypothetical protein	3	3	1	NA	NA				236	236	236																																	DJJPBD_10265
DJJPBD_10595	cloud	hypothetical protein	1	1	1	NA	NA				281	281	281																																	DJJPBD_10595
DJJPBD_11365	cloud	hypothetical protein	1	1	1	NA	NA				1553	1553	1553																																	DJJPBD_11365
DJJPBD_12660	cloud	hypothetical protein	1	1	1	NA	NA				233	233	233																																	DJJPBD_12660
DJJPBD_17110	cloud	Biotin carboxylase	2	2	1	NA	NA				1211	1211	1211																																CENFOH_00780	DJJPBD_17110
KKJNHA_13285	cloud	hypothetical protein	3	4	1.33	NA	NA				419	437	432.5
KKJNHA_16190	cloud	Peptide ABC transporter	1	1	1	NA	NA				3146	3146	3146
KKJNHA_16715	shell	hypothetical protein	49	51	1.04	NA	NA				497	581	576.65	MEOEIE_17090		NKLHCN_18380				LPIHEM_22210	IGBODH_12365	IGPPEB_16330	AGPCOI_11615			GJPEJG_05490																	IDFKNF_14090	DJNDBD_11380				HCIPHD_17130	BMDLEM_14640
KKJNHA_24980	persistent	Iron ABC transporter permease	155	158	1.02	NA	NA				233	1025	1001.13	MEOEIE_05270	OBDPAD_20225	NKLHCN_07260	NLOMDJ_04220	JIAGNE_09740	LLABAM_04025	LPIHEM_03725	IGBODH_20745	IGPPEB_00215	AGPCOI_00825	CGALJB_05370	AKOHIC_03600	GJPEJG_11575	CLGJPB_13225	MIJDMG_12400	BJJPPJ_04485 "BJJPPJ_04480"	GLJFBC_04710	EJALJH_14985	JIKEJH_04575	PKKMDF_24130	HMGIEG_06590	FCHKMG_05785	NFGFPA_25535	IAKHIM_05310	DBEDFI_05545	JMNLMA_26075	JBGGIF_08890	ELFFED_09000	NOMFLK_08870	IDFKNF_04045	DJNDBD_15665	CENFOH_10105	DJJPBD_23160	DDIKHE_24320	HCIPHD_04190	BMDLEM_04145
JFBFPL_07765	shell	hypothetical protein	21	21	1	NA	NA				305	806	574.29		OBDPAD_17200		NLOMDJ_14100		LLABAM_25015	LPIHEM_00350		IGPPEB_02255	AGPCOI_12375																									HCIPHD_14150
JFBFPL_14235	cloud	Auxin efflux carrier	1	1	1	NA	NA				914	914	914
MIMKKG_18100	cloud	hypothetical protein	1	1	1	NA	NA				2483	2483	2483
MIMKKG_25160	cloud	Type III toxin-antitoxin system ToxN/AbiQ familytoxin	1	1	1	NA	NA				482	482	482
MIMKKG_25325	cloud	hypothetical protein	1	1	1	NA	NA				401	401	401
AKIIDJ_25985	cloud	Glyco-hydro-3 domain-containing protein	1	1	1	NA	NA				761	761	761
AKIIDJ_27735	cloud	hypothetical protein	1	1	1	NA	NA				356	356	356
DJJDBC_03100	cloud	hypothetical protein	1	1	1	NA	NA				674	674	674
DJJDBC_03810	cloud	YesK-like family protein	2	2	1	NA	NA				278	278	278
IOFMAC_27335	cloud	hypothetical protein	3	3	1	NA	NA				1379	1379	1379
OBMPGF_25655	cloud	hypothetical protein	1	1	1	NA	NA				266	266	266
OBMPGF_26145	cloud	hypothetical protein	5	5	1	NA	NA				272	272	272							LPIHEM_16675											EJALJH_25220
MDNAAJ_00590	cloud	hypothetical protein	1	1	1	NA	NA				236	236	236
EFPCMC_00675	persistent	Radical SAM core domain-containing protein	155	155	1	NA	NA				1271	1283	1271.1	MEOEIE_13320	OBDPAD_25115	NKLHCN_10805	NLOMDJ_00725	JIAGNE_06150	LLABAM_11275	LPIHEM_12940	IGBODH_12265	IGPPEB_05640	AGPCOI_04025	CGALJB_11975	AKOHIC_07140	GJPEJG_14450	CLGJPB_26110	MIJDMG_13415	BJJPPJ_18340	GLJFBC_01230	EJALJH_00850	JIKEJH_12925	PKKMDF_07555	HMGIEG_15780	FCHKMG_08590	NFGFPA_15905	IAKHIM_07870	DBEDFI_09320	JMNLMA_13925	JBGGIF_15795	ELFFED_16015	NOMFLK_16355	IDFKNF_00745	DJNDBD_05755	CENFOH_06640	DJJPBD_28565	DDIKHE_09800	HCIPHD_00720	BMDLEM_00730
EFPCMC_02985	cloud	Resolvase/invertase-type recombinase catalyticdomain-containing protein	1	1	1	NA	NA				602	602	602
EILHBH_23560	cloud	hypothetical protein	1	1	1	NA	NA				497	497	497
EILHBH_24575	cloud	hypothetical protein	3	3	1	NA	NA				215	215	215
KGDPGI_26465	cloud	hypothetical protein	3	3	1	NA	NA				482	521	495																																	DJJPBD_11545
KGDPGI_26625	cloud	hypothetical protein	3	3	1	NA	NA				326	335	329																																	DJJPBD_11390
KGDPGI_26945	cloud	hypothetical protein	2	2	1	NA	NA				110	110	110
KGDPGI_27315	cloud	hypothetical protein	3	3	1	NA	NA				302	302	302																																	DJJPBD_10660
KGDPGI_27515	cloud	hypothetical protein	5	5	1	NA	NA				308	308	308
KGDPGI_27995	cloud	hypothetical protein	3	3	1	NA	NA				335	335	335																																	DJJPBD_09975
KGDPGI_28155	cloud	hypothetical protein	3	3	1	NA	NA				452	452	452																																	DJJPBD_09790
NKLHCN_18325	cloud	hypothetical protein	1	1	1	NA	NA				695	695	695			NKLHCN_18325
NKLHCN_19945	cloud	hypothetical protein	1	1	1	NA	NA				185	185	185			NKLHCN_19945
IGPPEB_24835	cloud	helix-turn-helix transcriptional regulator	2	2	1	NA	NA				1418	1418	1418									IGPPEB_24835	AGPCOI_13505
EJALJH_06510	cloud	AAA family ATPase	1	1	1	NA	NA				1655	1655	1655																		EJALJH_06510
EJALJH_07335	shell	oxygen-insensitive NADPH nitroreductase	16	19	1.19	NA	NA				149	791	589.84																		EJALJH_07335		PKKMDF_08755												CENFOH_18550			HCIPHD_12960
EJALJH_10020	cloud	hypothetical protein	1	1	1	NA	NA				284	284	284																		EJALJH_10020
EJALJH_12285	shell	hypothetical protein	11	11	1	NA	NA				182	194	185.27		OBDPAD_05150		NLOMDJ_05395				IGBODH_21730										EJALJH_12285																	HCIPHD_05360	BMDLEM_05110
EJALJH_14735	cloud	hypothetical protein	1	1	1	NA	NA				470	470	470																		EJALJH_14735
HCIPHD_19370	cloud	DEAD/DEAH box helicase	4	4	1	NA	NA				2543	2543	2543		OBDPAD_22175																																DDIKHE_07190	HCIPHD_19370
HCIPHD_19530	cloud	winged helix DNA-binding protein	2	2	1	NA	NA				482	482	482																																			HCIPHD_19530
HCIPHD_23060	cloud	hypothetical protein	1	1	1	NA	NA				173	173	173																																			HCIPHD_23060
BMDLEM_05665	cloud	hypothetical protein	2	2	1	NA	NA				155	155	155																																				BMDLEM_05665
LBLHCH_18445	persistent	Oxidoreductase	154	154	1	NA	NA				569	740	735.95	MEOEIE_09990	OBDPAD_22280	NKLHCN_19470	NLOMDJ_18780	JIAGNE_19390	LLABAM_17885	LPIHEM_17770	IGBODH_00400	IGPPEB_18400		CGALJB_09090	AKOHIC_15455	GJPEJG_08345	CLGJPB_08650	MIJDMG_18700	BJJPPJ_09195	GLJFBC_18585	EJALJH_11655	JIKEJH_25325	PKKMDF_17410	HMGIEG_04805	FCHKMG_04770	NFGFPA_12475	IAKHIM_21560	DBEDFI_04505	JMNLMA_07645	JBGGIF_21510	ELFFED_19685	NOMFLK_06670	IDFKNF_21100	DJNDBD_24485	CENFOH_24390	DJJPBD_19450	DDIKHE_07270	HCIPHD_19270	BMDLEM_19005
EEKKCC_00555	cloud	hypothetical protein	1	1	1	NA	NA				461	461	461
BLIPDG_03405	cloud	XRE family transcriptional regulator	1	1	1	NA	NA				557	557	557
BLIPDG_06510	cloud	S8 family serine peptidase	1	1	1	NA	NA				1061	1061	1061
BLIPDG_11710	cloud	Non-ribosomal peptide synthetase	1	1	1	NA	NA				42119	42119	42119
BLIPDG_13165	cloud	Beta-glucosidase	6	6	1	NA	NA				2474	2483	2476									IGPPEB_24565	AGPCOI_13225																									HCIPHD_13240
CILHPA_15880	cloud	Long-chain fatty acid--CoA ligase	3	3	1	NA	NA				1481	1481	1481
CILHPA_19500	cloud	hypothetical protein	4	4	1	NA	NA				155	155	155
CILHPA_25640	cloud	hypothetical protein	1	1	1	NA	NA				377	377	377
GNDJMD_11720	cloud	hypothetical protein	6	6	1	NA	NA				143	143	143
GNDJMD_15050	shell	HicB-like domain-containing protein	10	10	1	NA	NA				260	272	267.2																		EJALJH_17850
IOFMAC_19750	shell	Peptidase M23	61	77	1.26	NA	NA				164	875	732.79				NLOMDJ_18925	JIAGNE_16425					AGPCOI_11935	CGALJB_09010	AKOHIC_15320		CLGJPB_08560					JIKEJH_25165		HMGIEG_04645				DBEDFI_04590								DJJPBD_03710	DDIKHE_07065	HCIPHD_19430
IOFMAC_22755	cloud	hypothetical protein	1	1	1	NA	NA				263	263	263
LBEEIK_06895	shell	12-oxophytodienoate reductase	63	64	1.02	NA	NA				380	1121	1089.36		OBDPAD_00955		NLOMDJ_09975		LLABAM_08710	LPIHEM_15140	IGBODH_11075	IGPPEB_07225	AGPCOI_06880			GJPEJG_24065	CLGJPB_07315				EJALJH_12400		PKKMDF_01765		FCHKMG_18935		IAKHIM_17750						IDFKNF_09530		CENFOH_15280	DJJPBD_06565		HCIPHD_09865	BMDLEM_09400
LBEEIK_17795	cloud	hypothetical protein	7	7	1	NA	NA				179	269	222.71
CLBHEH_06810	cloud	hypothetical protein	1	1	1	NA	NA				491	491	491
CLBHEH_17130	cloud	hypothetical protein	1	1	1	NA	NA				137	137	137
INCDPE_03245	cloud	hypothetical protein	1	1	1	NA	NA				185	185	185
INCDPE_08515	cloud	hypothetical protein	2	2	1	NA	NA				572	575	573.5
INCDPE_10300	cloud	hypothetical protein	3	3	1	NA	NA				302	302	302									IGPPEB_06975
INCDPE_10460	cloud	hypothetical protein	3	3	1	NA	NA				236	242	239
INCDPE_17420	cloud	hypothetical protein	3	3	1	NA	NA				473	473	473
GHPLEN_04775	cloud	hypothetical protein	2	2	1	NA	NA				248	251	249.5
ADLLML_15680	shell	hypothetical protein	9	9	1	NA	NA				452	452	452																															DJNDBD_06380
ADLLML_15840	shell	hypothetical protein	11	11	1	NA	NA				323	347	342.64																			JIKEJH_20990		HMGIEG_03175										DJNDBD_06220
ADLLML_16000	shell	hypothetical protein	9	9	1	NA	NA				212	212	212																															DJNDBD_06060
IGBODH_07590	cloud	hypothetical protein	1	1	1	NA	NA				296	296	296								IGBODH_07590
IGBODH_08560	cloud	hypothetical protein	1	1	1	NA	NA				194	194	194								IGBODH_08560
IGBODH_09395	cloud	hypothetical protein	5	5	1	NA	NA				563	566	565.4								IGBODH_09395
BJJPPJ_14615	cloud	hypothetical protein	2	2	1	NA	NA				191	191	191																BJJPPJ_14615
BJJPPJ_19685	persistent	Sugar ABC transporter periplasmic protein	156	156	1	NA	NA				1331	1358	1331.35	MEOEIE_12670	OBDPAD_13235	NKLHCN_09655	NLOMDJ_02000	JIAGNE_19195	LLABAM_24660	LPIHEM_25020	IGBODH_06780	IGPPEB_26185	AGPCOI_21170	CGALJB_11690	AKOHIC_05940	GJPEJG_13630	CLGJPB_19610	MIJDMG_08375	BJJPPJ_19685	GLJFBC_02370	EJALJH_22575	JIKEJH_09090	PKKMDF_18490	HMGIEG_13730	FCHKMG_19770	NFGFPA_14225	IAKHIM_20570	DBEDFI_07950	JMNLMA_09620	JBGGIF_09955	ELFFED_09600	NOMFLK_10010	IDFKNF_01830	DJNDBD_12060	CENFOH_07840	DJJPBD_11765	DDIKHE_04705	HCIPHD_01955	BMDLEM_02015
IDFKNF_12810	cloud	hypothetical protein	1	1	1	NA	NA				731	731	731																														IDFKNF_12810
IDFKNF_14595	cloud	Transposase	1	1	1	NA	NA				1220	1220	1220																														IDFKNF_14595
IDFKNF_15080	cloud	NERD domain-containing protein	2	2	1	NA	NA				2006	2006	2006																														IDFKNF_15080
IDFKNF_15925	cloud	Nucleotidyltransferase	1	1	1	NA	NA				1274	1274	1274																														IDFKNF_15925
IDFKNF_16405	cloud	Recombinase zinc beta ribbon domain-containingprotein	1	1	1	NA	NA				572	572	572																														IDFKNF_16405
IDFKNF_16730	cloud	Accessory gene regulator B family protein	2	2	1	NA	NA				533	533	533																														IDFKNF_16730
IDFKNF_17060	cloud	Metallophosphoesterase	2	2	1	NA	NA				1286	1286	1286																														IDFKNF_17060
IDFKNF_28270	cloud	PadR family transcriptional regulator	1	1	1	NA	NA				551	551	551																														IDFKNF_28270
IDFKNF_28915	cloud	Thymidine kinase	1	1	1	NA	NA				767	767	767																														IDFKNF_28915
CJDPBE_06625	cloud	hypothetical protein	1	1	1	NA	NA				284	284	284
CJDPBE_06955	cloud	phosphoglycerate dehydrogenase	1	1	1	NA	NA				1649	1649	1649
CJDPBE_07650	cloud	hypothetical protein	1	1	1	NA	NA				794	794	794
CJDPBE_19075	cloud	hypothetical protein	1	1	1	NA	NA				575	575	575
FMEFAN_03890	shell	Glycoside hydrolase	70	70	1	NA	NA				1178	2273	2257.31	MEOEIE_10755												GJPEJG_01420			BJJPPJ_18170	GLJFBC_13240	EJALJH_12465	JIKEJH_12045	PKKMDF_08805	HMGIEG_14655	FCHKMG_09220		IAKHIM_07300	DBEDFI_21115							CENFOH_18595	DJJPBD_27295		HCIPHD_13020
DAGIEK_25165	cloud	fibronectin type III domain-containing protein	1	1	1	NA	NA				1049	1049	1049
DAGIEK_25485	cloud	hypothetical protein	2	2	1	NA	NA				428	428	428				NLOMDJ_27730
JIGEAM_08000	cloud	hypothetical protein	1	1	1	NA	NA				1619	1619	1619
AKIIDJ_12565	cloud	SPFH domain / Band 7 family	1	1	1	NA	NA				842	842	842
AKIIDJ_12725	cloud	hypothetical protein	4	4	1	NA	NA				242	272	264.5																														IDFKNF_16120
AKIIDJ_14390	cloud	hypothetical protein	1	1	1	NA	NA				314	314	314
AKIIDJ_16500	cloud	hypothetical protein	1	1	1	NA	NA				209	209	209
AKIIDJ_16665	cloud	hypothetical protein	1	1	1	NA	NA				431	431	431
AKIIDJ_16840	cloud	hypothetical protein	1	1	1	NA	NA				1187	1187	1187
AKIIDJ_17015	cloud	Core-binding (CB) domain-containing protein	4	4	1	NA	NA				917	941	923						LLABAM_14935
AKIIDJ_19430	cloud	Integrase	1	1	1	NA	NA				1046	1046	1046
KCLCNA_17235	shell	Posttranslational flagellin modification proteinB	51	51	1	NA	NA				314	734	708.29	MEOEIE_12045	OBDPAD_21450		NLOMDJ_23850		LLABAM_01450	LPIHEM_09005	IGBODH_01475	IGPPEB_13045	AGPCOI_01500	CGALJB_18280			CLGJPB_22605						PKKMDF_12450												CENFOH_03220				BMDLEM_23845
HKGKGK_02585	cloud	hypothetical protein	2	2	1	NA	NA				536	578	557
HKGKGK_08085	cloud	hypothetical protein	1	1	1	NA	NA				92	92	92
HKGKGK_13100	cloud	Enoylreductase	4	4	1	NA	NA				296	1085	862.25																																			HCIPHD_13520
HKGKGK_14385	cloud	hypothetical protein	1	1	1	NA	NA				314	314	314
MCAPOH_00845	cloud	hypothetical protein	1	1	1	NA	NA				869	869	869
MCAPOH_04085	cloud	hypothetical protein	4	4	1	NA	NA				707	707	707																														IDFKNF_14805
BPACMN_16975	cloud	hypothetical protein	4	4	1	NA	NA				278	278	278																																				BMDLEM_19100
BPACMN_20560	shell	Type 12 methyltransferase	77	97	1.26	NA	NA				113	887	674.53	MEOEIE_22625 "MEOEIE_22620"		NKLHCN_20165 "NKLHCN_20160"												MIJDMG_16010	BJJPPJ_19895									DBEDFI_03905	JMNLMA_08265 "JMNLMA_08270"	JBGGIF_20890 "JBGGIF_20885"	ELFFED_20310 "ELFFED_20305"	NOMFLK_06050 "NOMFLK_06045"		DJNDBD_10755				HCIPHD_18695 "HCIPHD_18690"
BPACMN_21845	cloud	hypothetical protein	2	2	1	NA	NA				236	236	236
IKLFBA_02765	cloud	hypothetical protein	1	1	1	NA	NA				224	224	224
AFCPGO_03195	shell	hypothetical protein	8	8	1	NA	NA				134	149	135.88																						FCHKMG_02145		IAKHIM_01930									DJJPBD_15380
AFCPGO_13410	cloud	hypothetical protein	2	2	1	NA	NA				1004	1004	1004			NKLHCN_25240
LPIHEM_17920	cloud	hypothetical protein	3	3	1	NA	NA				545	545	545							LPIHEM_17920		IGPPEB_18520
LPIHEM_22310	cloud	hypothetical protein	2	2	1	NA	NA				212	245	228.5							LPIHEM_22310
IGBODH_00970	cloud	hypothetical protein	2	2	1	NA	NA				188	1451	819.5								IGBODH_00970
GJPEJG_20715	cloud	SAM-dependent methyltransferase	1	1	1	NA	NA				443	443	443													GJPEJG_20715
GJPEJG_24115	cloud	Endonuclease I	2	2	1	NA	NA				866	866	866													GJPEJG_24115
CLGJPB_05380	cloud	hypothetical protein	1	1	1	NA	NA				284	284	284														CLGJPB_05380
IAKHIM_00735	cloud	Phage protein	3	3	1	NA	NA				560	560	560																						FCHKMG_03045		IAKHIM_00735
IAKHIM_01225	cloud	Replicative helicase inhibitor G39P N-terminaldomain-containing protein	1	1	1	NA	NA				290	290	290																								IAKHIM_01225
HCIPHD_13250	cloud	response regulator	3	3	1	NA	NA				761	1595	1317																																			HCIPHD_13250
HCIPHD_13420	cloud	hypothetical protein	2	2	1	NA	NA				161	161	161																																			HCIPHD_13420
HCIPHD_16965	shell	hypothetical protein	51	60	1.18	NA	NA				179	395	374.55			NKLHCN_23780		JIAGNE_07150		LPIHEM_22025	IGBODH_12535	IGPPEB_16130	AGPCOI_04805		AKOHIC_19490										FCHKMG_15285 "FCHKMG_00690"		IAKHIM_03385 "IAKHIM_11215"										DDIKHE_14285	HCIPHD_16965	BMDLEM_14500
HCIPHD_18100	persistent	ATP-dependent helicase/deoxyribonuclease subunitB	155	155	1	NA	NA				3554	3569	3565.75	MEOEIE_22025	OBDPAD_05825	NKLHCN_20775	NLOMDJ_17600	JIAGNE_00020	LLABAM_19145	LPIHEM_23130	IGBODH_22845	IGPPEB_17220	AGPCOI_21865	CGALJB_10290	AKOHIC_16635	GJPEJG_09480	CLGJPB_16850	MIJDMG_15465	BJJPPJ_17620	GLJFBC_17315		JIKEJH_00365	PKKMDF_15960	HMGIEG_23430	FCHKMG_23580	NFGFPA_11260	IAKHIM_24460	DBEDFI_03290	JMNLMA_22615	JBGGIF_20250	ELFFED_20945	NOMFLK_05410	IDFKNF_20015	DJNDBD_10205	CENFOH_23005	DJJPBD_14210	DDIKHE_08420	HCIPHD_18100	BMDLEM_17750
HCIPHD_18740	cloud	hypothetical protein	1	1	1	NA	NA				101	101	101																																			HCIPHD_18740
HCIPHD_19380	cloud	Zn-dependent hydrolase	4	4	1	NA	NA				1259	1259	1259		OBDPAD_22165																																DDIKHE_07180	HCIPHD_19380
HCIPHD_19540	cloud	hypothetical protein	2	2	1	NA	NA				101	101	101																																			HCIPHD_19540
HHIHPC_00645	cloud	hypothetical protein	2	2	1	NA	NA				257	257	257																BJJPPJ_00645
HHIHPC_03410	cloud	hypothetical protein	2	2	1	NA	NA				140	140	140																BJJPPJ_10815
HHIHPC_04125	cloud	hypothetical protein	2	2	1	NA	NA				182	182	182																BJJPPJ_11530
HHIHPC_11685	persistent	Inosose dehydratase	152	152	1	NA	NA				839	878	852.22	MEOEIE_24865	OBDPAD_14090	NKLHCN_26060	NLOMDJ_12440	JIAGNE_24890	LLABAM_11790	LPIHEM_13460	IGBODH_13385	IGPPEB_12185	AGPCOI_04615	CGALJB_05965	AKOHIC_21360	GJPEJG_21235	CLGJPB_10345	MIJDMG_02785	BJJPPJ_27840	GLJFBC_12190		JIKEJH_07980	PKKMDF_06355	HMGIEG_10740	FCHKMG_07160	NFGFPA_23095	IAKHIM_06070	DBEDFI_06510	JMNLMA_08405	JBGGIF_08175	ELFFED_08215	NOMFLK_08185	IDFKNF_11960	DJNDBD_00135	CENFOH_17705	DJJPBD_25830	DDIKHE_04245	HCIPHD_12290	BMDLEM_12150
MIMKKG_23150	cloud	hypothetical protein	6	6	1	NA	NA				170	188	182	MEOEIE_01270										CGALJB_06885
MIMKKG_25175	cloud	Secreted Protein	1	1	1	NA	NA				656	656	656
MIMKKG_25340	cloud	hypothetical protein	1	1	1	NA	NA				596	596	596
DAGIEK_03600	cloud	Immunity protein 8	2	2	1	NA	NA				380	380	380
AKIIDJ_27750	cloud	hypothetical protein	3	3	1	NA	NA				167	167	167													GJPEJG_03760
DJJDBC_04475	cloud	pyridoxal-phosphate dependent enzyme	1	1	1	NA	NA				590	590	590
NLJBBG_07860	cloud	hypothetical protein	1	1	1	NA	NA				188	188	188
NLJBBG_13275	cloud	hypothetical protein	1	1	1	NA	NA				248	248	248
NLJBBG_13755	persistent	DUF2157 domain-containing protein	156	156	1	NA	NA				2171	2327	2285	MEOEIE_04365	OBDPAD_10190	NKLHCN_12400	NLOMDJ_25800	JIAGNE_22490	LLABAM_13360	LPIHEM_10975	IGBODH_15205	IGPPEB_14975	AGPCOI_15215	CGALJB_20095	AKOHIC_08690	GJPEJG_18495	CLGJPB_20730	MIJDMG_10600	BJJPPJ_01435	GLJFBC_25320	EJALJH_05940	JIKEJH_26260	PKKMDF_14340	HMGIEG_26045	FCHKMG_10830	NFGFPA_00865	IAKHIM_13660	DBEDFI_15640	JMNLMA_02110	JBGGIF_18605	ELFFED_18650	NOMFLK_19205	IDFKNF_28005	DJNDBD_25840	CENFOH_05055	DJJPBD_03265	DDIKHE_11620	HCIPHD_26315	BMDLEM_25695
NLJBBG_16580	cloud	Peptidase-M48 domain-containing protein	1	1	1	NA	NA				1346	1346	1346
NLJBBG_18265	cloud	hypothetical protein	1	1	1	NA	NA				446	446	446
EHJPGH_23295	cloud	DUF2264 domain-containing protein	2	2	1	NA	NA				1139	1139	1139																	GLJFBC_13095
EHJPGH_23455	cloud	AbrB/MazE/SpoVT family DNA-bindingdomain-containing protein	2	2	1	NA	NA				716	716	716
MCAPOH_23185	cloud	S-layer-like y domain-containing protein	4	5	1.25	NA	NA				143	1739	1198.4
BPACMN_05950	persistent	hypothetical protein	146	156	1.07	NA	NA				155	881	703.81	MEOEIE_03940	OBDPAD_10655 "OBDPAD_10660"	NKLHCN_11945	NLOMDJ_26280	JIAGNE_16895	LLABAM_12905	LPIHEM_11445	IGBODH_15660	IGPPEB_15415	AGPCOI_14775	CGALJB_20530	AKOHIC_08255	GJPEJG_18060		MIJDMG_11010		GLJFBC_00090 "GLJFBC_25770"	EJALJH_06430	JIKEJH_26725	PKKMDF_14805	HMGIEG_25580	FCHKMG_10415	NFGFPA_00450	IAKHIM_13245	DBEDFI_16075	JMNLMA_02550	JBGGIF_19045	ELFFED_19090	NOMFLK_19645	IDFKNF_28450	DJNDBD_25460		DJJPBD_24740	DDIKHE_11175	HCIPHD_26780	BMDLEM_26100
BPACMN_07720	cloud	hypothetical protein	5	5	1	NA	NA				341	341	341				NLOMDJ_07480									GJPEJG_22055
BPACMN_16820	cloud	hypothetical protein	3	3	1	NA	NA				107	500	369
DIEEIN_09925	cloud	hypothetical protein	1	1	1	NA	NA				377	377	377
DIEEIN_20195	cloud	NACHT domain-containing protein	1	1	1	NA	NA				6302	6302	6302
GJPEJG_08840	cloud	Transcription antiterminator BglG	1	1	1	NA	NA				2117	2117	2117													GJPEJG_08840
GJPEJG_10140	cloud	Tyr recombinase domain-containing protein	1	1	1	NA	NA				356	356	356													GJPEJG_10140
GJPEJG_11425	cloud	hypothetical protein	1	1	1	NA	NA				476	476	476													GJPEJG_11425
GJPEJG_16375	cloud	NAD(P)-dependent alcohol dehydrogenase	4	4	1	NA	NA				1064	1064	1064													GJPEJG_16375																	IDFKNF_03325
GJPEJG_20720	cloud	UDP-glucose 4-epimerase	1	1	1	NA	NA				935	935	935													GJPEJG_20720
NFGFPA_02655	cloud	glycosyltransferase	2	2	1	NA	NA				1877	1877	1877																							NFGFPA_02655
DBEDFI_21435	cloud	hypothetical protein	1	1	1	NA	NA				110	110	110																									DBEDFI_21435
DDIKHE_07720	cloud	GNAT family N-acetyltransferase	1	1	1	NA	NA				707	707	707																																		DDIKHE_07720
DDIKHE_09180	cloud	POLAc domain-containing protein	3	3	1	NA	NA				1085	1091	1089																																		DDIKHE_09180
DDIKHE_09340	cloud	hypothetical protein	1	1	1	NA	NA				176	176	176																																		DDIKHE_09340
DDIKHE_09500	cloud	phage tail protein	1	1	1	NA	NA				767	767	767																																		DDIKHE_09500
DDIKHE_13925	cloud	hypothetical protein	1	1	1	NA	NA				1049	1049	1049																																		DDIKHE_13925
BJKBEP_19165	cloud	ACP S-malonyltransferase	2	2	1	NA	NA				494	5411	2952.5								IGBODH_13350
BJKBEP_25100	cloud	AraC-type DNA-binding domain-containing protein	1	1	1	NA	NA				443	443	443
BJKBEP_25920	cloud	hypothetical protein	1	1	1	NA	NA				251	251	251
BJKBEP_27570	cloud	hypothetical protein	1	1	1	NA	NA				308	308	308
HHIHPC_03415	cloud	RNA polymerase sigma factor 70 region 4 type 2domain-containing protein	2	2	1	NA	NA				611	611	611																BJJPPJ_10820
HHIHPC_14045	cloud	hypothetical protein	2	2	1	NA	NA				293	293	293																BJJPPJ_03520
HHIHPC_16110	cloud	hypothetical protein	2	2	1	NA	NA				776	776	776																BJJPPJ_05585
GOLLKO_16425	cloud	helix-turn-helix domain-containing protein	2	2	1	NA	NA				488	488	488
GOLLKO_17875	cloud	hypothetical protein	3	3	1	NA	NA				836	1103	1014																				PKKMDF_16960
DJJDBC_19910	cloud	DNA sulfur modification protein DndD	5	5	1	NA	NA				2006	2006	2006
EJNEHC_01910	cloud	hypothetical protein	2	2	1	NA	NA				179	179	179
NLJBBG_24930	cloud	DUF4062 domain-containing protein	1	1	1	NA	NA				1028	1028	1028
CLBHEH_03295	shell	hypothetical protein	17	25	1.47	NA	NA				278	950	527.24	MEOEIE_21365 "MEOEIE_21360"																						NFGFPA_10605 "NFGFPA_10610"											DDIKHE_09070
FCLHFF_02080	cloud	hypothetical protein	1	1	1	NA	NA				200	200	200
FCLHFF_02240	cloud	hypothetical protein	1	1	1	NA	NA				173	173	173
FCLHFF_02400	cloud	hypothetical protein	2	2	1	NA	NA				365	377	371
NPGDKE_06265	cloud	hypothetical protein	1	1	1	NA	NA				341	341	341
NPGDKE_08600	cloud	hypothetical protein	1	1	1	NA	NA				95	95	95
NPGDKE_09570	cloud	hypothetical protein	1	1	1	NA	NA				164	164	164
NPGDKE_12155	cloud	hypothetical protein	1	1	1	NA	NA				89	89	89
NPGDKE_14560	cloud	hypothetical protein	1	1	1	NA	NA				1121	1121	1121
NPGDKE_15840	cloud	Glyco-trans-2-like domain-containing protein	1	1	1	NA	NA				1871	1871	1871
NPGDKE_17140	cloud	Mannan endo-1,4-beta-mannosidase B	1	1	1	NA	NA				1562	1562	1562
NPGDKE_17460	cloud	hypothetical protein	1	1	1	NA	NA				1076	1076	1076
NPGDKE_18260	cloud	ABC transporter permease	1	1	1	NA	NA				671	671	671
DKJBOD_06315	cloud	hypothetical protein	3	6	2	NA	NA				128	128	128
LLABAM_12235	cloud	TnsE-C domain-containing protein	5	5	1	NA	NA				1505	1625	1553						LLABAM_12235
LLABAM_18400	cloud	FunZ protein	2	2	1	NA	NA				1493	1493	1493						LLABAM_18400
LLABAM_24060	cloud	hypothetical protein	2	2	1	NA	NA				491	491	491						LLABAM_24060
GJPEJG_24125	cloud	hypothetical protein	1	1	1	NA	NA				164	164	164													GJPEJG_24125
GJPEJG_25760	cloud	hypothetical protein	1	1	1	NA	NA				185	185	185													GJPEJG_25760
CLGJPB_05390	cloud	hypothetical protein	1	1	1	NA	NA				302	302	302														CLGJPB_05390
CLGJPB_05555	cloud	Phage minor structural protein GP20	2	2	1	NA	NA				599	599	599														CLGJPB_05555
CLGJPB_09710	cloud	hypothetical protein	1	1	1	NA	NA				176	176	176														CLGJPB_09710
FCHKMG_17950	cloud	hypothetical protein	3	3	1	NA	NA				311	311	311																						FCHKMG_17950		IAKHIM_16765
NFGFPA_02660	cloud	methyltransferase domain-containing protein	2	2	1	NA	NA				2381	2381	2381																							NFGFPA_02660
NFGFPA_05465	cloud	helix-turn-helix transcriptional regulator	1	1	1	NA	NA				611	611	611																							NFGFPA_05465
LBLHCH_13300	cloud	MBL fold metallo-hydrolase	2	2	1	NA	NA				683	683	683
HHIHPC_28890	cloud	hypothetical protein	2	2	1	NA	NA				110	110	110																BJJPPJ_25610
HHIHPC_29210	cloud	hypothetical protein	2	2	1	NA	NA				170	170	170																BJJPPJ_29220
CILHPA_05615	cloud	hypothetical protein	3	3	1	NA	NA				200	200	200
HGOJOK_13190	cloud	peptidoglycan-binding protein	2	2	1	NA	NA				791	791	791
HGOJOK_18425	persistent	Oxidoreductase	149	155	1.04	NA	NA				290	941	796.85	MEOEIE_18790	OBDPAD_19265		NLOMDJ_01125		LLABAM_00740	LPIHEM_02770	IGBODH_26290	IGPPEB_25920	AGPCOI_26475	CGALJB_07435		GJPEJG_00320	CLGJPB_09480	MIJDMG_11595	BJJPPJ_14055	GLJFBC_01595	EJALJH_16895	JIKEJH_07010	PKKMDF_24650	HMGIEG_08795	FCHKMG_24985	NFGFPA_22690	IAKHIM_25855	DBEDFI_23235	JMNLMA_03250	JBGGIF_23215	ELFFED_23660	NOMFLK_23875	IDFKNF_01080 "IDFKNF_01075"	DJNDBD_01520	CENFOH_06965	DJJPBD_22375		HCIPHD_01075	BMDLEM_01140
IPBOOG_07235	cloud	hypothetical protein	1	1	1	NA	NA				488	488	488
IPBOOG_21350	persistent	Adenylyltransferase thiF	154	154	1	NA	NA				707	1022	1017.01	MEOEIE_10190	OBDPAD_22485	NKLHCN_19665	NLOMDJ_18565	JIAGNE_11920	LLABAM_18090	LPIHEM_17565	IGBODH_00605	IGPPEB_18195	AGPCOI_22785	CGALJB_09280	AKOHIC_15645	GJPEJG_08555	CLGJPB_08855	MIJDMG_18515	BJJPPJ_08985	GLJFBC_18400	EJALJH_07980	JIKEJH_25510	PKKMDF_17215	HMGIEG_04990	FCHKMG_04975	NFGFPA_12285	IAKHIM_21765	DBEDFI_04320	JMNLMA_07830	JBGGIF_21325	ELFFED_19870	NOMFLK_06485	IDFKNF_20890	DJNDBD_24670	CENFOH_24185	DJJPBD_25185	DDIKHE_07455	HCIPHD_19065	BMDLEM_18800
NLJBBG_25095	cloud	B30-2/SPRY domain-containing protein	1	1	1	NA	NA				1013	1013	1013
CLBHEH_00405	cloud	hypothetical protein	2	2	1	NA	NA				143	152	147.5
CLBHEH_11700	shell	LacI family transcriptional regulator	91	115	1.26	NA	NA				230	974	928.56	MEOEIE_10730	OBDPAD_13435		NLOMDJ_13130		LLABAM_04875	LPIHEM_05495		IGPPEB_04390	AGPCOI_13895			GJPEJG_26180 "GJPEJG_01395"			BJJPPJ_18200 "BJJPPJ_18195"	GLJFBC_13265	EJALJH_17415	JIKEJH_12070	PKKMDF_08775 "PKKMDF_03495"	HMGIEG_14680	FCHKMG_09195		IAKHIM_07275	DBEDFI_21090					IDFKNF_07625		CENFOH_18380 "CENFOH_18570"	DJJPBD_27320		HCIPHD_12995
MCAPOH_03940	cloud	hypothetical protein	1	1	1	NA	NA				263	263	263
KGDPGI_26330	cloud	hypothetical protein	3	3	1	NA	NA				548	548	548																																	DJJPBD_11655
KGDPGI_26810	cloud	DUF6516 domain-containing protein	3	3	1	NA	NA				506	518	510																																	DJJPBD_11205
KGDPGI_26970	cloud	CCA tRNA nucleotidyltransferase	2	2	1	NA	NA				959	959	959
KGDPGI_27700	cloud	hypothetical protein	3	3	1	NA	NA				431	437	435																																	DJJPBD_10255
KGDPGI_28820	cloud	3-oxoacyl-[acyl-carrier-protein] synthase III	3	3	1	NA	NA				995	995	995																																	DJJPBD_09055
KGDPGI_29000	cloud	hypothetical protein	3	3	1	NA	NA				3359	3359	3359																																	DJJPBD_08875
KGDPGI_29160	cloud	ATP-dependent RecD-like DNA helicase	3	3	1	NA	NA				2249	2249	2249																																	DJJPBD_08715
KGDPGI_29320	cloud	hypothetical protein	3	3	1	NA	NA				380	380	380																																	DJJPBD_08560
MEOEIE_09605	cloud	hypothetical protein	1	1	1	NA	NA				329	329	329	MEOEIE_09605
LPIHEM_14200	cloud	hypothetical protein	1	1	1	NA	NA				752	752	752							LPIHEM_14200
LPIHEM_17290	cloud	hypothetical protein	1	1	1	NA	NA				467	467	467							LPIHEM_17290
BJJPPJ_03420	persistent	Aldehyde-alcohol dehydrogenase	157	158	1.01	NA	NA				740	2624	2588.84	MEOEIE_15415	OBDPAD_07245	NKLHCN_22330 "NKLHCN_22325"	NLOMDJ_16170	JIAGNE_18660	LLABAM_15780	LPIHEM_27170	IGBODH_17060	IGPPEB_19510	AGPCOI_17465	CGALJB_02450	AKOHIC_18025	GJPEJG_02315	CLGJPB_14195	MIJDMG_22970	BJJPPJ_03420	GLJFBC_15815	EJALJH_10335	JIKEJH_01725	PKKMDF_11260	HMGIEG_24805	FCHKMG_16880	NFGFPA_19530	IAKHIM_09615	DBEDFI_01820	JMNLMA_10705	JBGGIF_11235	ELFFED_14440	NOMFLK_03930	IDFKNF_18620	DJNDBD_08795	CENFOH_21585	DJJPBD_00255	DDIKHE_15950	HCIPHD_16180	BMDLEM_16280
BJJPPJ_11230	persistent	AbrB family transcriptional regulator	156	156	1	NA	NA				248	260	248.19	MEOEIE_08675	OBDPAD_02820	NKLHCN_04045	NLOMDJ_07990	JIAGNE_21100	LLABAM_10585	LPIHEM_20600	IGBODH_25155	IGPPEB_09085	AGPCOI_08740	CGALJB_13180	AKOHIC_00370	GJPEJG_26380	CLGJPB_01215	MIJDMG_05550	BJJPPJ_11230	GLJFBC_07900	EJALJH_04025	JIKEJH_23415	PKKMDF_03695	HMGIEG_20155	FCHKMG_02555	NFGFPA_06570	IAKHIM_01520	DBEDFI_09955	JMNLMA_17230	JBGGIF_02085	ELFFED_03080	NOMFLK_13225	IDFKNF_07430	DJNDBD_13245	CENFOH_13425	DJJPBD_20730	DDIKHE_02060	HCIPHD_07675	BMDLEM_07480
CENFOH_16765	cloud	putative dinucleotide-binding enzyme	1	1	1	NA	NA				599	599	599																																CENFOH_16765
CENFOH_24500	cloud	ABC-three component (ABC-3C) system MiddleComponent 3	1	1	1	NA	NA				494	494	494																																CENFOH_24500
CENFOH_25300	shell	Citrate lyase alpha chain	8	8	1	NA	NA				1550	1616	1568.38														CLGJPB_07630				EJALJH_07045														CENFOH_25300
EEKKCC_00580	cloud	hypothetical protein	3	3	1	NA	NA				404	689	575
EEKKCC_10380	cloud	hypothetical protein	1	1	1	NA	NA				374	374	374
HHIHPC_26440	cloud	hypothetical protein	2	2	1	NA	NA				119	119	119																BJJPPJ_19670
GOLLKO_16275	cloud	hypothetical protein	2	2	1	NA	NA				215	440	327.5
JIGEAM_12250	shell	hypothetical protein	10	10	1	NA	NA				2519	2543	2526.8															MIJDMG_01470
MDNAAJ_24650	cloud	hypothetical protein	3	3	1	NA	NA				551	551	551								IGBODH_19575
HDCEPJ_28225	cloud	Helicase	1	1	1	NA	NA				587	587	587
HDCEPJ_28385	cloud	DUF202 domain-containing protein	1	1	1	NA	NA				392	392	392
HDCEPJ_28545	cloud	hypothetical protein	1	1	1	NA	NA				335	335	335
HDCEPJ_28705	cloud	Translocation-enhancing protein TepA	1	1	1	NA	NA				800	800	800
HDCEPJ_28865	cloud	hypothetical protein	1	1	1	NA	NA				584	584	584
HDCEPJ_29025	cloud	Flagellar M-ring protein	1	1	1	NA	NA				1583	1583	1583
HDCEPJ_29345	cloud	Altronate oxidoreductase	1	1	1	NA	NA				1517	1517	1517
HDCEPJ_29505	cloud	Membrane protein	1	1	1	NA	NA				1067	1067	1067
KJGOGM_24610	cloud	hypothetical protein	1	1	1	NA	NA				524	524	524
DJMEJO_14275	cloud	hypothetical protein	1	1	1	NA	NA				416	416	416
DJMEJO_16785	cloud	hypothetical protein	1	1	1	NA	NA				356	356	356
DJMEJO_20000	cloud	hypothetical protein	1	1	1	NA	NA				350	350	350
EHJPGH_23150	cloud	ROK family protein	2	2	1	NA	NA				1187	1187	1187																	GLJFBC_12945
EHJPGH_23310	cloud	HTH merR-type domain-containing protein	1	1	1	NA	NA				818	818	818
EHJPGH_23630	cloud	hypothetical protein	3	3	1	NA	NA				278	278	278
NPGDKE_00330	cloud	MmcQ/YjbR family DNA-binding protein	1	1	1	NA	NA				350	350	350
NPGDKE_05475	cloud	hypothetical protein	2	2	1	NA	NA				443	446	444.5																														IDFKNF_15630
IKLFBA_02785	cloud	hypothetical protein	1	1	1	NA	NA				863	863	863
IKLFBA_03925	cloud	Ribulokinase	4	4	1	NA	NA				95	1424	1091.75																				PKKMDF_02645
IKLFBA_09905	cloud	hypothetical protein	2	2	1	NA	NA				251	251	251
NKLHCN_21445	cloud	hypothetical protein	3	3	1	NA	NA				1121	1121	1121			NKLHCN_21445														GLJFBC_16645
NKLHCN_23065	persistent	hypothetical protein	156	156	1	NA	NA				1109	1127	1109.12	MEOEIE_16170	OBDPAD_07975	NKLHCN_23065	NLOMDJ_15440	JIAGNE_18990	LLABAM_16510	LPIHEM_26050	IGBODH_17785	IGPPEB_20240	AGPCOI_18190	CGALJB_03170	AKOHIC_18750	GJPEJG_03025	CLGJPB_14930	MIJDMG_22250	BJJPPJ_04220	GLJFBC_15080	EJALJH_02725	JIKEJH_02455	PKKMDF_10545	HMGIEG_26795	FCHKMG_16155	NFGFPA_20250	IAKHIM_10345	DBEDFI_00625	JMNLMA_11430	JBGGIF_11960	ELFFED_13715	NOMFLK_03205	IDFKNF_17910	DJNDBD_08075	CENFOH_20850	DJJPBD_00990	DDIKHE_15030	HCIPHD_15445	BMDLEM_15555
NKLHCN_25000	cloud	nucleotidyltransferase	2	2	1	NA	NA				1124	1124	1124			NKLHCN_25000
NKLHCN_25165	cloud	alpha/beta fold hydrolase	3	3	1	NA	NA				797	797	797			NKLHCN_25165
NKLHCN_25495	cloud	hypothetical protein	1	1	1	NA	NA				269	269	269			NKLHCN_25495
NKLHCN_26150	cloud	hypothetical protein	1	1	1	NA	NA				305	305	305			NKLHCN_26150
NKLHCN_26635	cloud	Protein YonK	1	1	1	NA	NA				203	203	203			NKLHCN_26635
NKLHCN_26795	cloud	hypothetical protein	1	1	1	NA	NA				212	212	212			NKLHCN_26795
NKLHCN_26955	cloud	Single-stranded DNA-binding protein	1	1	1	NA	NA				1052	1052	1052			NKLHCN_26955
NKLHCN_27115	cloud	adenylyltransferase/cytidyltransferase familyprotein	1	1	1	NA	NA				617	617	617			NKLHCN_27115
NKLHCN_27275	cloud	Phosphohydrolase	1	1	1	NA	NA				587	587	587			NKLHCN_27275
NKLHCN_27435	cloud	hypothetical protein	1	1	1	NA	NA				440	440	440			NKLHCN_27435
NKLHCN_27595	cloud	phage tail tape measure protein	1	2	2	NA	NA				5003	8012	6507.5			NKLHCN_27595 "NKLHCN_26540"
PKKMDF_07720	cloud	hypothetical protein	7	7	1	NA	NA				251	260	258.71			NKLHCN_20430														GLJFBC_17645			PKKMDF_07720
PKKMDF_08040	cloud	hypothetical protein	1	1	1	NA	NA				179	179	179																				PKKMDF_08040
PKKMDF_08205	cloud	hypothetical protein	1	1	1	NA	NA				122	122	122																				PKKMDF_08205
PKKMDF_14375	cloud	MerR family transcriptional regulator	1	1	1	NA	NA				377	377	377																				PKKMDF_14375
HCIPHD_12950	cloud	hypothetical protein	1	1	1	NA	NA				200	200	200																																			HCIPHD_12950
HCIPHD_13110	cloud	DMT family transporter	1	1	1	NA	NA				548	548	548																																			HCIPHD_13110
HCIPHD_17305	cloud	HNH endonuclease	1	1	1	NA	NA				566	566	566																																			HCIPHD_17305
HCIPHD_22045	cloud	histidine phosphatase family protein	4	4	1	NA	NA				626	626	626																																			HCIPHD_22045
KKJNHA_09430	cloud	hypothetical protein	5	7	1.4	NA	NA				308	827	605.86					JIAGNE_19660 "JIAGNE_19655"							AKOHIC_11465 "AKOHIC_11470"
KKJNHA_16245	cloud	hypothetical protein	1	1	1	NA	NA				437	437	437
KKJNHA_16590	cloud	YopX family protein	1	1	1	NA	NA				425	425	425
KKJNHA_19665	cloud	DUF1330 domain-containing protein	1	1	1	NA	NA				440	440	440
LGAENP_16590	cloud	Helix-turn-helix domain-containing protein	1	1	1	NA	NA				860	860	860
LGAENP_27290	shell	Regulator	16	17	1.06	NA	NA				458	467	458.53																																	DJJPBD_03715
NGMBEI_25920	cloud	hypothetical protein	2	2	1	NA	NA				593	593	593
GNDJMD_16370	cloud	hypothetical protein	1	2	2	NA	NA				1250	1454	1352
GNDJMD_17180	cloud	histidine phosphatase family protein	1	1	1	NA	NA				470	470	470
[truncated: 27,748 more rows]
[truncated: 121 more columns]

## Sheet: Table S8
#Datasets	GCA_000307675.1	GCA_000686825.1	GCA_001049835.1	GCA_001272655.2	GCA_001477135.1	GCA_001955935.1	GCA_001956115.1	GCA_001956155.1	GCA_001956225.1	GCA_001956235.1	GCA_002376225.1	GCA_002872435.1	GCA_002894905.1	GCA_002937395.1	GCA_003428495.1	GCA_003437195.1	GCA_003856555.1	GCA_009827695.1	GCA_011066085.1	GCA_011066115.1	GCA_011066125.1	GCA_011066155.1	GCA_011066175.1	GCA_011066235.1	GCA_011800295.1	GCA_011800615.1	GCA_011800645.1	GCA_011800655.1	GCA_011800705.1	GCA_014692735.1	GCA_015159715.1	GCA_017833155.1	GCA_017833915.1	GCA_019042715.1	GCA_019454065.1	GCA_019454085.1	GCA_020093005.1	GCA_020093165.1	GCA_021530955.1	GCA_022531965.1	GCA_024213315.1	GCA_024213325.1	GCA_024213565.1	GCA_024213605.1	GCA_024723775.1	GCA_900116035.1	GCA_902399875.1	GCF_000146875.3	GCF_000164985.3
[truncated: 6,709 more rows]
[truncated: 108 more columns]

[truncated: 3 more sheets: Table S9, Table S10, Table S11]
